# Supplementary material for: Molecular Taxonomy of Systemic Lupus Erythematosus Through Data-Driven Patient Stratification: Molecular Endotypes and Cluster-Tailored Drugs
Source: Front Immunol. 2022 May 9;13:860726. doi: 10.3389/fimmu.2022.860726 (PMC9125979; doi:10.3389/fimmu.2022.860726)
Supplement: Supplementary Table 1 — Drugs that are currently used in the treatment of SLE or evaluated in SLE clinical trials and their gene expression signatures are included in iLINCS sublibraries. [file Table_1.xlsx]

## Sheet: Table1
List of drugs
Rituximab
Cyclophosphamide
Mycophenolate mofetil
Prednisone
Sirolimus
Everolimus
Tacrolimus
Cyclosporine
Azathioprine
Leflunomide
Methotrexate
Bortezomib
Ixazomib
Venetoclax
Infliximab
Etanercept
Baricitinib
Tofacitinib
Filgotinib
Fostamatinib
Iguratimod
Vitamin D3
IL-2
Omega-3 fatty acids
Fludarabine
Diphenhydramine
Cholecalciferol
IV Ig
Hydroxychloroquine
Lenalidomide
Atorvastatin
Belimumab
Metformin

## Sheet: Table2
Signature ID	Compound
LINCSCP_105808	TSU-68
LINCSCP_105809	TSU-68
LINCSCP_105810	TSU-68
LINCSCP_105811	TSU-68
LINCSCP_105812	TSU-68
LINCSCP_122602	TSU-68
LINCSCP_122603	TSU-68
LINCSCP_122604	TSU-68
LINCSCP_122605	TSU-68
LINCSCP_122606	TSU-68
LINCSCP_122607	TSU-68
LINCSCP_13533	TSU-68
LINCSCP_139183	TSU-68
LINCSCP_139184	TSU-68
LINCSCP_139187	TSU-68
LINCSCP_15349	TSU-68
LINCSCP_157385	TSU-68
LINCSCP_157386	TSU-68
LINCSCP_157390	TSU-68
LINCSCP_170986	TSU-68
LINCSCP_170987	TSU-68
LINCSCP_17730	TSU-68
LINCSCP_19355	TSU-68
LINCSCP_206756	TSU-68
LINCSCP_21714	TSU-68
LINCSCP_234772	TSU-68
LINCSCP_25554	TSU-68
LINCSCP_256939	TSU-68
LINCSCP_257389	TSU-68
LINCSCP_286585	TSU-68
LINCSCP_287079	TSU-68
LINCSCP_291629	TSU-68
LINCSCP_30576	TSU-68
LINCSCP_30811	TSU-68
LINCSCP_39769	TSU-68
LINCSCP_40090	TSU-68
LINCSCP_41880	TSU-68
LINCSCP_44964	TSU-68
LINCSCP_45184	TSU-68
LINCSCP_4553	TSU-68
LINCSCP_51160	TSU-68
LINCSCP_54260	TSU-68
LINCSCP_54578	TSU-68
LINCSCP_742	TSU-68
LINCSCP_75645	TSU-68
LINCSCP_75649	TSU-68
LINCSCP_93983	TSU-68
LINCSCP_102286	Tamatinib
LINCSCP_102288	Tamatinib
LINCSCP_102291	Tamatinib
LINCSCP_10538	Tamatinib
LINCSCP_111589	Tamatinib
LINCSCP_111590	Tamatinib
LINCSCP_111592	Tamatinib
LINCSCP_111593	Tamatinib
LINCSCP_111594	Tamatinib
LINCSCP_113009	Tamatinib
LINCSCP_113010	Tamatinib
LINCSCP_113011	Tamatinib
LINCSCP_113012	Tamatinib
LINCSCP_113013	Tamatinib
LINCSCP_113361	Tamatinib
LINCSCP_113362	Tamatinib
LINCSCP_113364	Tamatinib
LINCSCP_113365	Tamatinib
LINCSCP_113366	Tamatinib
LINCSCP_115488	Tamatinib
LINCSCP_115489	Tamatinib
LINCSCP_115492	Tamatinib
LINCSCP_115493	Tamatinib
LINCSCP_115840	Tamatinib
LINCSCP_115841	Tamatinib
LINCSCP_116547	Tamatinib
LINCSCP_116549	Tamatinib
LINCSCP_116550	Tamatinib
LINCSCP_116551	Tamatinib
LINCSCP_116552	Tamatinib
LINCSCP_11670	Tamatinib
LINCSCP_11671	Tamatinib
LINCSCP_11672	Tamatinib
LINCSCP_119078	Tamatinib
LINCSCP_119081	Tamatinib
LINCSCP_11921	Tamatinib
LINCSCP_11922	Tamatinib
LINCSCP_11923	Tamatinib
LINCSCP_12532	Tamatinib
LINCSCP_12708	Tamatinib
LINCSCP_12807	Tamatinib
LINCSCP_12932	Tamatinib
LINCSCP_129769	Tamatinib
LINCSCP_129770	Tamatinib
LINCSCP_129771	Tamatinib
LINCSCP_129772	Tamatinib
LINCSCP_129773	Tamatinib
LINCSCP_129774	Tamatinib
LINCSCP_130123	Tamatinib
LINCSCP_130124	Tamatinib
LINCSCP_130125	Tamatinib
LINCSCP_130126	Tamatinib
LINCSCP_130127	Tamatinib
LINCSCP_131182	Tamatinib
LINCSCP_131183	Tamatinib
LINCSCP_131184	Tamatinib
LINCSCP_131185	Tamatinib
LINCSCP_131186	Tamatinib
LINCSCP_131187	Tamatinib
LINCSCP_131532	Tamatinib
LINCSCP_131533	Tamatinib
LINCSCP_131534	Tamatinib
LINCSCP_131535	Tamatinib
LINCSCP_131536	Tamatinib
LINCSCP_131537	Tamatinib
LINCSCP_132593	Tamatinib
LINCSCP_132594	Tamatinib
LINCSCP_132595	Tamatinib
LINCSCP_132596	Tamatinib
LINCSCP_132597	Tamatinib
LINCSCP_132598	Tamatinib
LINCSCP_132947	Tamatinib
LINCSCP_132948	Tamatinib
LINCSCP_13491	Tamatinib
LINCSCP_135656	Tamatinib
LINCSCP_135657	Tamatinib
LINCSCP_135661	Tamatinib
LINCSCP_145328	Tamatinib
LINCSCP_145329	Tamatinib
LINCSCP_145330	Tamatinib
LINCSCP_145331	Tamatinib
LINCSCP_145332	Tamatinib
LINCSCP_145333	Tamatinib
LINCSCP_145681	Tamatinib
LINCSCP_145682	Tamatinib
LINCSCP_145683	Tamatinib
LINCSCP_145684	Tamatinib
LINCSCP_145686	Tamatinib
LINCSCP_151149	Tamatinib
LINCSCP_151152	Tamatinib
LINCSCP_15281	Tamatinib
LINCSCP_153864	Tamatinib
LINCSCP_153865	Tamatinib
LINCSCP_15567	Tamatinib
LINCSCP_163528	Tamatinib
LINCSCP_163529	Tamatinib
LINCSCP_163530	Tamatinib
LINCSCP_163532	Tamatinib
LINCSCP_163533	Tamatinib
LINCSCP_163880	Tamatinib
LINCSCP_163881	Tamatinib
LINCSCP_163882	Tamatinib
LINCSCP_163883	Tamatinib
LINCSCP_163884	Tamatinib
LINCSCP_163885	Tamatinib
LINCSCP_167462	Tamatinib
LINCSCP_167467	Tamatinib
LINCSCP_17671	Tamatinib
LINCSCP_19309	Tamatinib
LINCSCP_19514	Tamatinib
LINCSCP_21184	Tamatinib
LINCSCP_21664	Tamatinib
LINCSCP_218709	Tamatinib
LINCSCP_223019	Tamatinib
LINCSCP_234877	Tamatinib
LINCSCP_236554	Tamatinib
LINCSCP_236655	Tamatinib
LINCSCP_24268	Tamatinib
LINCSCP_24269	Tamatinib
LINCSCP_24270	Tamatinib
LINCSCP_24271	Tamatinib
LINCSCP_24496	Tamatinib
LINCSCP_24497	Tamatinib
LINCSCP_24498	Tamatinib
LINCSCP_251331	Tamatinib
LINCSCP_251332	Tamatinib
LINCSCP_251530	Tamatinib
LINCSCP_25497	Tamatinib
LINCSCP_256609	Tamatinib
LINCSCP_25738	Tamatinib
LINCSCP_29324	Tamatinib
LINCSCP_29485	Tamatinib
LINCSCP_29486	Tamatinib
LINCSCP_29487	Tamatinib
LINCSCP_29716	Tamatinib
LINCSCP_29717	Tamatinib
LINCSCP_36471	Tamatinib
LINCSCP_36620	Tamatinib
LINCSCP_36621	Tamatinib
LINCSCP_38960	Tamatinib
LINCSCP_39182	Tamatinib
LINCSCP_39183	Tamatinib
LINCSCP_39937	Tamatinib
LINCSCP_40060	Tamatinib
LINCSCP_40193	Tamatinib
LINCSCP_44913	Tamatinib
LINCSCP_4506	Tamatinib
LINCSCP_45147	Tamatinib
LINCSCP_4730	Tamatinib
LINCSCP_50771	Tamatinib
LINCSCP_50942	Tamatinib
LINCSCP_51117	Tamatinib
LINCSCP_51334	Tamatinib
LINCSCP_51335	Tamatinib
LINCSCP_51336	Tamatinib
LINCSCP_51587	Tamatinib
LINCSCP_51588	Tamatinib
LINCSCP_51589	Tamatinib
LINCSCP_51590	Tamatinib
LINCSCP_52995	Tamatinib
LINCSCP_53675	Tamatinib
LINCSCP_53906	Tamatinib
LINCSCP_53999	Tamatinib
LINCSCP_54192	Tamatinib
LINCSCP_54519	Tamatinib
LINCSCP_54915	Tamatinib
LINCSCP_55468	Tamatinib
LINCSCP_57093	Tamatinib
LINCSCP_66245	Tamatinib
LINCSCP_678	Tamatinib
LINCSCP_69362	Tamatinib
LINCSCP_69363	Tamatinib
LINCSCP_69364	Tamatinib
LINCSCP_69365	Tamatinib
LINCSCP_69367	Tamatinib
LINCSCP_72160	Tamatinib
LINCSCP_72161	Tamatinib
LINCSCP_72163	Tamatinib
LINCSCP_81412	Tamatinib
LINCSCP_81413	Tamatinib
LINCSCP_81414	Tamatinib
LINCSCP_81415	Tamatinib
LINCSCP_81416	Tamatinib
LINCSCP_81417	Tamatinib
LINCSCP_85848	Tamatinib
LINCSCP_85849	Tamatinib
LINCSCP_85850	Tamatinib
LINCSCP_85851	Tamatinib
LINCSCP_85852	Tamatinib
LINCSCP_85853	Tamatinib
LINCSCP_86202	Tamatinib
LINCSCP_86203	Tamatinib
LINCSCP_87956	Tamatinib
LINCSCP_87957	Tamatinib
LINCSCP_87958	Tamatinib
LINCSCP_87959	Tamatinib
LINCSCP_87960	Tamatinib
LINCSCP_87961	Tamatinib
LINCSCP_90477	Tamatinib
LINCSCP_90478	Tamatinib
LINCSCP_90479	Tamatinib
LINCSCP_90480	Tamatinib
LINCSCP_90482	Tamatinib
LINCSCP_944	Tamatinib
LINCSCP_99756	Tamatinib
LINCSCP_99757	Tamatinib
LINCSCP_99758	Tamatinib
LINCSCP_99759	Tamatinib
LINCSCP_99761	Tamatinib
CTRS_1319	Tacrolimus
CTRS_1800	Tacrolimus
CTRS_2275	Tacrolimus
CTRS_2748	Tacrolimus
CTRS_3228	Tacrolimus
CTRS_3700	Tacrolimus
CTRS_4180	Tacrolimus
CTRS_4652	Tacrolimus
CTRS_5132	Tacrolimus
CTRS_56	Tacrolimus
CTRS_5613	Tacrolimus
CTRS_6094	Tacrolimus
CTRS_6569	Tacrolimus
CTRS_7049	Tacrolimus
CTRS_7520	Tacrolimus
CTRS_7957	Tacrolimus
CTRS_8436	Tacrolimus
CTRS_874	Tacrolimus
CTRS_8904	Tacrolimus
CTRS_9380	Tacrolimus
CTRS_9855	Tacrolimus
DM_1319	TACROLIMUS
DM_1320	TACROLIMUS
DM_1321	TACROLIMUS
DM_1322	TACROLIMUS
DM_1323	TACROLIMUS
DM_4920	TACROLIMUS
DM_4921	TACROLIMUS
DM_4922	TACROLIMUS
DM_4923	TACROLIMUS
DM_4924	TACROLIMUS
DM_4925	TACROLIMUS
DM_4926	TACROLIMUS
LINCSCP_111123	TACROLIMUS
LINCSCP_14771	Tacrolimus
LINCSCP_14938	Tacrolimus
LINCSCP_176747	Tacrolimus
LINCSCP_179582	Tacrolimus
LINCSCP_18961	Tacrolimus
LINCSCP_21554	Tacrolimus
LINCSCP_223390	Tacrolimus
LINCSCP_32923	Tacrolimus
LINCSCP_33022	Tacrolimus
LINCSCP_44582	Tacrolimus
LINCSCP_56449	Tacrolimus
LINCSCP_99288	TACROLIMUS
LINCSTP_158	Tacrolimus
LINCSTP_187	Tacrolimus
LINCSTP_355	Tacrolimus
LINCSTP_368	Tacrolimus
LINCSTP_621	Tacrolimus
LINCSTP_667	Tacrolimus
LINCSTP_682	Tacrolimus
LINCSTP_718	Tacrolimus
LINCSTP_789	Tacrolimus
LINCSCP_108911	Tacalcitol
LINCSCP_108912	Tacalcitol
LINCSCP_108913	Tacalcitol
LINCSCP_108915	Tacalcitol
LINCSCP_108916	Tacalcitol
LINCSCP_125710	Tacalcitol
LINCSCP_125711	Tacalcitol
LINCSCP_125712	Tacalcitol
LINCSCP_125713	Tacalcitol
LINCSCP_125714	Tacalcitol
LINCSCP_125715	Tacalcitol
LINCSCP_142295	Tacalcitol
LINCSCP_142296	Tacalcitol
LINCSCP_142297	Tacalcitol
LINCSCP_142298	Tacalcitol
LINCSCP_142299	Tacalcitol
LINCSCP_142300	Tacalcitol
LINCSCP_160496	Tacalcitol
LINCSCP_160497	Tacalcitol
LINCSCP_160498	Tacalcitol
LINCSCP_160499	Tacalcitol
LINCSCP_160500	Tacalcitol
LINCSCP_160501	Tacalcitol
LINCSCP_174089	Tacalcitol
LINCSCP_174090	Tacalcitol
LINCSCP_174091	Tacalcitol
LINCSCP_174092	Tacalcitol
LINCSCP_174093	Tacalcitol
LINCSCP_174094	Tacalcitol
LINCSCP_78747	Tacalcitol
LINCSCP_78748	Tacalcitol
LINCSCP_78749	Tacalcitol
LINCSCP_78750	Tacalcitol
LINCSCP_78751	Tacalcitol
LINCSCP_78752	Tacalcitol
LINCSCP_97079	Tacalcitol
LINCSCP_97083	Tacalcitol
LINCSCP_97084	Tacalcitol
LINCSCP_10340	SMP2_000081
LINCSCP_13467	SMP2_000081
LINCSCP_15254	SMP2_000081
LINCSCP_15542	SMP2_000081
LINCSCP_17642	SMP2_000081
LINCSCP_177121	SMP2_000081
LINCSCP_187999	SMP2_000081
LINCSCP_19288	SMP2_000081
LINCSCP_206690	SMP2_000081
LINCSCP_215464	SMP2_000081
LINCSCP_21643	SMP2_000081
LINCSCP_218484	SMP2_000081
LINCSCP_25042	SMP2_000081
LINCSCP_25472	SMP2_000081
LINCSCP_256586	SMP2_000081
LINCSCP_286509	SMP2_000081
LINCSCP_289022	SMP2_000081
LINCSCP_30487	SMP2_000081
LINCSCP_30752	SMP2_000081
LINCSCP_312674	SMP2_000081
LINCSCP_43733	SMP2_000081
LINCSCP_44890	SMP2_000081
LINCSCP_45126	SMP2_000081
LINCSCP_4708	SMP2_000081
LINCSCP_50753	SMP2_000081
LINCSCP_51094	SMP2_000081
LINCSCP_53309	SMP2_000081
LINCSCP_54162	SMP2_000081
LINCSCP_54489	SMP2_000081
LINCSCP_56827	SMP2_000081
LINCSCP_57066	SMP2_000081
LINCSCP_925	SMP2_000081
LINCSCP_104063	Seocalcitol
LINCSCP_104064	Seocalcitol
LINCSCP_104065	Seocalcitol
LINCSCP_104066	Seocalcitol
LINCSCP_104067	Seocalcitol
LINCSCP_120857	Seocalcitol
LINCSCP_120858	Seocalcitol
LINCSCP_120859	Seocalcitol
LINCSCP_120860	Seocalcitol
LINCSCP_120861	Seocalcitol
LINCSCP_120862	Seocalcitol
LINCSCP_137436	Seocalcitol
LINCSCP_137437	Seocalcitol
LINCSCP_137438	Seocalcitol
LINCSCP_137439	Seocalcitol
LINCSCP_137440	Seocalcitol
LINCSCP_137441	Seocalcitol
LINCSCP_155642	Seocalcitol
LINCSCP_155643	Seocalcitol
LINCSCP_155644	Seocalcitol
LINCSCP_155645	Seocalcitol
LINCSCP_155646	Seocalcitol
LINCSCP_155647	Seocalcitol
LINCSCP_169242	Seocalcitol
LINCSCP_169243	Seocalcitol
LINCSCP_169244	Seocalcitol
LINCSCP_169245	Seocalcitol
LINCSCP_169246	Seocalcitol
LINCSCP_169247	Seocalcitol
LINCSCP_73914	Seocalcitol
LINCSCP_73915	Seocalcitol
LINCSCP_73916	Seocalcitol
LINCSCP_73917	Seocalcitol
LINCSCP_73918	Seocalcitol
LINCSCP_73919	Seocalcitol
LINCSCP_92254	Seocalcitol
LINCSCP_92256	Seocalcitol
LINCSCP_92257	Seocalcitol
LINCSCP_92258	Seocalcitol
LINCSCP_10977	SCHEMBL3655059
LINCSCP_20364	SCHEMBL3655059
LINCSCP_258287	SCHEMBL3655059
LINCSCP_283893	SCHEMBL3655059
LINCSCP_32416	SCHEMBL3655059
LINCSCP_46685	SCHEMBL3655059
LINCSCP_46899	SCHEMBL3655059
LINCSCP_58796	SCHEMBL3655059
LINCSCP_58994	SCHEMBL3655059
LINCSCP_6310	SCHEMBL3655059
LINCSCP_2120	SCHEMBL18825
LINCSCP_216855	SCHEMBL18825
LINCSCP_22303	SCHEMBL18825
LINCSCP_283708	SCHEMBL18825
LINCSCP_294794	SCHEMBL18825
LINCSCP_46552	SCHEMBL18825
GDS_4872	rituximab
EBI_4365	rituximab
EBI_4583	rituximab
LINCSOE_10524	PPIL2
LINCSCP_15029	Pepstatin
LINCSCP_19181	Pepstatin
LINCSCP_223576	Pepstatin
LINCSCP_25347	Pepstatin
LINCSCP_285	Pepstatin
LINCSCP_291112	Pepstatin
LINCSCP_30261	Pepstatin
LINCSCP_30360	Pepstatin
LINCSCP_4193	Pepstatin
LINCSCP_4339	Pepstatin
LINCSCP_47707	Pepstatin
LINCSCP_107529	MLN9708
LINCSCP_107530	MLN9708
LINCSCP_107531	MLN9708
LINCSCP_107532	MLN9708
LINCSCP_107533	MLN9708
LINCSCP_107534	MLN9708
LINCSCP_124325	MLN9708
LINCSCP_124326	MLN9708
LINCSCP_124327	MLN9708
LINCSCP_124328	MLN9708
LINCSCP_124329	MLN9708
LINCSCP_124330	MLN9708
LINCSCP_140909	MLN9708
LINCSCP_140910	MLN9708
LINCSCP_140911	MLN9708
LINCSCP_140912	MLN9708
LINCSCP_140913	MLN9708
LINCSCP_140914	MLN9708
LINCSCP_159111	MLN9708
LINCSCP_159112	MLN9708
LINCSCP_159113	MLN9708
LINCSCP_159114	MLN9708
LINCSCP_159115	MLN9708
LINCSCP_159116	MLN9708
LINCSCP_172709	MLN9708
LINCSCP_172710	MLN9708
LINCSCP_77365	MLN9708
LINCSCP_77366	MLN9708
LINCSCP_77367	MLN9708
LINCSCP_77368	MLN9708
LINCSCP_77369	MLN9708
LINCSCP_77370	MLN9708
LINCSCP_95696	MLN9708
LINCSCP_95697	MLN9708
LINCSCP_95698	MLN9708
LINCSCP_95699	MLN9708
LINCSCP_95700	MLN9708
LINCSCP_95701	MLN9708
CTRS_1194	MLN 2238
CTRS_1669	MLN 2238
CTRS_2145	MLN 2238
CTRS_2618	MLN 2238
CTRS_3097	MLN 2238
CTRS_333	MLN 2238
CTRS_3570	MLN 2238
CTRS_4049	MLN 2238
CTRS_4523	MLN 2238
CTRS_5001	MLN 2238
CTRS_5482	MLN 2238
CTRS_5963	MLN 2238
CTRS_6439	MLN 2238
CTRS_6918	MLN 2238
CTRS_7389	MLN 2238
CTRS_751	MLN 2238
CTRS_7834	MLN 2238
CTRS_8305	MLN 2238
CTRS_8774	MLN 2238
CTRS_9249	MLN 2238
CTRS_9725	MLN 2238
PG_5774	MLN 2238
LINCSCP_1023	MLN 2238
LINCSCP_10427	MLN 2238
LINCSCP_10630	MLN 2238
LINCSCP_109689	MLN 2238
LINCSCP_109690	MLN 2238
LINCSCP_109691	MLN 2238
LINCSCP_109692	MLN 2238
LINCSCP_109693	MLN 2238
LINCSCP_109694	MLN 2238
LINCSCP_126490	MLN 2238
LINCSCP_126491	MLN 2238
LINCSCP_126492	MLN 2238
LINCSCP_126493	MLN 2238
LINCSCP_126494	MLN 2238
LINCSCP_126495	MLN 2238
LINCSCP_12863	MLN 2238
LINCSCP_12988	MLN 2238
LINCSCP_13578	MLN 2238
LINCSCP_143075	MLN 2238
LINCSCP_143076	MLN 2238
LINCSCP_143077	MLN 2238
LINCSCP_143078	MLN 2238
LINCSCP_143079	MLN 2238
LINCSCP_143080	MLN 2238
LINCSCP_15656	MLN 2238
LINCSCP_161276	MLN 2238
LINCSCP_161277	MLN 2238
LINCSCP_161278	MLN 2238
LINCSCP_161279	MLN 2238
LINCSCP_161280	MLN 2238
LINCSCP_161281	MLN 2238
LINCSCP_174869	MLN 2238
LINCSCP_174870	MLN 2238
LINCSCP_174872	MLN 2238
LINCSCP_174873	MLN 2238
LINCSCP_174874	MLN 2238
LINCSCP_17793	MLN 2238
LINCSCP_19403	MLN 2238
LINCSCP_19591	MLN 2238
LINCSCP_205797	MLN 2238
LINCSCP_21260	MLN 2238
LINCSCP_21402	MLN 2238
LINCSCP_21756	MLN 2238
LINCSCP_25116	MLN 2238
LINCSCP_25612	MLN 2238
LINCSCP_256990	MLN 2238
LINCSCP_25821	MLN 2238
LINCSCP_261171	MLN 2238
LINCSCP_29167	MLN 2238
LINCSCP_29393	MLN 2238
LINCSCP_30637	MLN 2238
LINCSCP_30861	MLN 2238
LINCSCP_37044	MLN 2238
LINCSCP_37045	MLN 2238
LINCSCP_37046	MLN 2238
LINCSCP_37182	MLN 2238
LINCSCP_37183	MLN 2238
LINCSCP_37184	MLN 2238
LINCSCP_37185	MLN 2238
LINCSCP_39812	MLN 2238
LINCSCP_39887	MLN 2238
LINCSCP_40129	MLN 2238
LINCSCP_40241	MLN 2238
LINCSCP_40394	MLN 2238
LINCSCP_41679	MLN 2238
LINCSCP_41680	MLN 2238
LINCSCP_41681	MLN 2238
LINCSCP_43801	MLN 2238
LINCSCP_45023	MLN 2238
LINCSCP_45228	MLN 2238
LINCSCP_4604	MLN 2238
LINCSCP_4825	MLN 2238
LINCSCP_50662	MLN 2238
LINCSCP_50843	MLN 2238
LINCSCP_51005	MLN 2238
LINCSCP_51218	MLN 2238
LINCSCP_53060	MLN 2238
LINCSCP_53233	MLN 2238
LINCSCP_53376	MLN 2238
LINCSCP_53503	MLN 2238
LINCSCP_53611	MLN 2238
LINCSCP_53725	MLN 2238
LINCSCP_53837	MLN 2238
LINCSCP_54043	MLN 2238
LINCSCP_54331	MLN 2238
LINCSCP_54647	MLN 2238
LINCSCP_54804	MLN 2238
LINCSCP_55017	MLN 2238
LINCSCP_55242	MLN 2238
LINCSCP_55536	MLN 2238
LINCSCP_56944	MLN 2238
LINCSCP_57200	MLN 2238
LINCSCP_66300	MLN 2238
LINCSCP_79524	MLN 2238
LINCSCP_79525	MLN 2238
LINCSCP_79526	MLN 2238
LINCSCP_79527	MLN 2238
LINCSCP_79528	MLN 2238
LINCSCP_97858	MLN 2238
LINCSCP_97860	MLN 2238
LINCSCP_97861	MLN 2238
LINCSCP_97862	MLN 2238
LINCSCP_97863	MLN 2238
CTRS_1171	Methotrexate
CTRS_1645	Methotrexate
CTRS_2121	Methotrexate
CTRS_2594	Methotrexate
CTRS_29	Methotrexate
CTRS_3073	Methotrexate
CTRS_3546	Methotrexate
CTRS_4025	Methotrexate
CTRS_4499	Methotrexate
CTRS_4977	Methotrexate
CTRS_5458	Methotrexate
CTRS_5939	Methotrexate
CTRS_6415	Methotrexate
CTRS_6894	Methotrexate
CTRS_728	Methotrexate
CTRS_7365	Methotrexate
CTRS_7811	Methotrexate
CTRS_8281	Methotrexate
CTRS_8750	Methotrexate
CTRS_9225	Methotrexate
CTRS_9701	Methotrexate
DM_3849	METHOTREXATE
DM_3850	METHOTREXATE
DM_3851	METHOTREXATE
DM_3852	METHOTREXATE
DM_3853	METHOTREXATE
DM_3854	METHOTREXATE
DM_3855	METHOTREXATE
DM_3856	METHOTREXATE
DM_3857	METHOTREXATE
DM_3858	METHOTREXATE
DM_3859	METHOTREXATE
DM_3860	METHOTREXATE
DM_3861	METHOTREXATE
DM_3862	METHOTREXATE
DM_3863	METHOTREXATE
DM_3864	METHOTREXATE
DM_3865	METHOTREXATE
DM_3866	METHOTREXATE
DM_3867	METHOTREXATE
DM_3868	METHOTREXATE
DM_3869	METHOTREXATE
DM_986	METHOTREXATE
DM_987	METHOTREXATE
DM_988	METHOTREXATE
DM_989	METHOTREXATE
CMAP_2020	methotrexate
CMAP_2021	methotrexate
CMAP_2022	methotrexate
LINCSCP_211232	Methotrexate
LINCSCP_238964	Methotrexate
LINCSCP_239271	Methotrexate
LINCSCP_243784	Methotrexate
LINCSCP_34300	Methotrexate
LINCSCP_46103	Methotrexate
LINCSCP_47543	Methotrexate
LINCSCP_5757	Methotrexate
LINCSCP_58166	Methotrexate
LINCSCP_58271	Methotrexate
EBI_4626	metformin
EBI_4627	metformin
CMAP_7	metformin
LINCSCP_109738	Metformin
LINCSCP_126538	Metformin
LINCSCP_126542	Metformin
LINCSCP_161324	Metformin
LINCSCP_161325	Metformin
LINCSCP_161327	Metformin
LINCSCP_161328	Metformin
LINCSCP_161329	Metformin
LINCSCP_174918	Metformin
LINCSCP_174921	Metformin
LINCSCP_174922	Metformin
LINCSCP_176425	Metformin
LINCSCP_176426	Metformin
LINCSCP_176508	Metformin
LINCSCP_180867	Metformin
LINCSCP_20754	Metformin
LINCSCP_21430	Metformin
LINCSCP_21431	Metformin
LINCSCP_21432	Metformin
LINCSCP_21442	Metformin
LINCSCP_218912	Metformin
LINCSCP_243555	Metformin
LINCSCP_272348	Metformin
LINCSCP_27336	Metformin
LINCSCP_43496	Metformin
LINCSCP_43665	Metformin
LINCSCP_47	Metformin
LINCSCP_48	Metformin
LINCSCP_49	Metformin
LINCSCP_79571	Metformin
LINCSCP_97907	Metformin
PG_5777	Lenalidomide
LINCSCP_101776	Lenalidomide
LINCSCP_101777	Lenalidomide
LINCSCP_101778	Lenalidomide
LINCSCP_101781	Lenalidomide
LINCSCP_15170	Lenalidomide
LINCSCP_153354	Lenalidomide
LINCSCP_153355	Lenalidomide
LINCSCP_153356	Lenalidomide
LINCSCP_153358	Lenalidomide
LINCSCP_15479	Lenalidomide
LINCSCP_17554	Lenalidomide
LINCSCP_19212	Lenalidomide
LINCSCP_19452	Lenalidomide
LINCSCP_21127	Lenalidomide
LINCSCP_21585	Lenalidomide
LINCSCP_218630	Lenalidomide
LINCSCP_234666	Lenalidomide
LINCSCP_256795	Lenalidomide
LINCSCP_285602	Lenalidomide
LINCSCP_30410	Lenalidomide
LINCSCP_39683	Lenalidomide
LINCSCP_4427	Lenalidomide
LINCSCP_4650	Lenalidomide
LINCSCP_54070	Lenalidomide
LINCSCP_54404	Lenalidomide
LINCSCP_55405	Lenalidomide
LINCSCP_567	Lenalidomide
LINCSCP_56990	Lenalidomide
LINCSCP_71653	Lenalidomide
LINCSCP_71654	Lenalidomide
LINCSCP_71655	Lenalidomide
LINCSCP_71656	Lenalidomide
LINCSCP_71657	Lenalidomide
LINCSCP_71658	Lenalidomide
LINCSCP_89968	Lenalidomide
LINCSCP_89972	Lenalidomide
LINCSTP_134	Lenalidomide
LINCSTP_232	Lenalidomide
LINCSTP_366	Lenalidomide
LINCSTP_390	Lenalidomide
LINCSTP_579	Lenalidomide
LINCSTP_582	Lenalidomide
LINCSTP_593	Lenalidomide
LINCSTP_652	Lenalidomide
LINCSTP_714	Lenalidomide
LINCSTP_73	Lenalidomide
LINCSCP_109671	Leflunomide
LINCSCP_109672	Leflunomide
LINCSCP_126472	Leflunomide
LINCSCP_126473	Leflunomide
LINCSCP_126474	Leflunomide
LINCSCP_126477	Leflunomide
LINCSCP_13780	Leflunomide
LINCSCP_143057	Leflunomide
LINCSCP_143058	Leflunomide
LINCSCP_143059	Leflunomide
LINCSCP_143060	Leflunomide
LINCSCP_143061	Leflunomide
LINCSCP_161258	Leflunomide
LINCSCP_161259	Leflunomide
LINCSCP_161260	Leflunomide
LINCSCP_161261	Leflunomide
LINCSCP_161262	Leflunomide
LINCSCP_161263	Leflunomide
LINCSCP_174853	Leflunomide
LINCSCP_174856	Leflunomide
LINCSCP_241671	Leflunomide
LINCSCP_244064	Leflunomide
LINCSCP_289526	Leflunomide
LINCSCP_34618	Leflunomide
LINCSCP_44063	Leflunomide
LINCSCP_47757	Leflunomide
LINCSCP_50131	Leflunomide
LINCSCP_52781	Leflunomide
LINCSCP_55694	Leflunomide
LINCSCP_79505	Leflunomide
LINCSCP_79507	Leflunomide
LINCSCP_79508	Leflunomide
LINCSCP_79510	Leflunomide
LINCSCP_97840	Leflunomide
LINCSCP_97841	Leflunomide
LINCSCP_97842	Leflunomide
LINCSCP_97845	Leflunomide
EBI_443	IVIg
EBI_444	IVIg
EBI_163	Infliximab
LINCSOE_11281	IL2RB
LINCSOE_13440	IL2RB
LINCSOE_15600	IL2RB
LINCSOE_3748	IL2RB
LINCSOE_552	IL2RB
LINCSOE_5546	IL2RB
LINCSOE_7705	IL2RB
LINCSOE_14602	IL21R
LINCSOE_4550	IL21R
LINCSOE_6707	IL21R
LINCSOE_12578	IL20
LINCSOE_16898	IL20
LINCSOE_21895	IL20
EBI_161	IL-2
LINCSOE_14751	IL2
LINCSOE_21908	IL2
LINCSOE_9016	IL2
LINCSCP_104693	Iguratimod
LINCSCP_104694	Iguratimod
LINCSCP_104695	Iguratimod
LINCSCP_104696	Iguratimod
LINCSCP_104698	Iguratimod
LINCSCP_121488	Iguratimod
LINCSCP_121489	Iguratimod
LINCSCP_121492	Iguratimod
LINCSCP_138066	Iguratimod
LINCSCP_138067	Iguratimod
LINCSCP_138068	Iguratimod
LINCSCP_138069	Iguratimod
LINCSCP_138070	Iguratimod
LINCSCP_138071	Iguratimod
LINCSCP_156271	Iguratimod
LINCSCP_156275	Iguratimod
LINCSCP_156276	Iguratimod
LINCSCP_169872	Iguratimod
LINCSCP_169874	Iguratimod
LINCSCP_169875	Iguratimod
LINCSCP_169877	Iguratimod
LINCSCP_74540	Iguratimod
LINCSCP_74541	Iguratimod
LINCSCP_74542	Iguratimod
LINCSCP_74543	Iguratimod
LINCSCP_74544	Iguratimod
LINCSCP_74545	Iguratimod
LINCSCP_92883	Iguratimod
LINCSCP_92885	Iguratimod
LINCSCP_259894	Hydroxychloroquine
LINCSCP_34460	Hydroxychloroquine
LINCSCP_34562	Hydroxychloroquine
LINCSCP_41480	Hydroxychloroquine
LINCSCP_101651	GLPG0634
LINCSCP_101652	GLPG0634
LINCSCP_101653	GLPG0634
LINCSCP_101654	GLPG0634
LINCSCP_101655	GLPG0634
LINCSCP_118443	GLPG0634
LINCSCP_135025	GLPG0634
LINCSCP_153229	GLPG0634
LINCSCP_153230	GLPG0634
LINCSCP_153233	GLPG0634
LINCSCP_71528	GLPG0634
LINCSCP_89842	GLPG0634
LINCSCP_109263	FLUDARABINE PHOSPHATE
LINCSCP_126064	FLUDARABINE PHOSPHATE
LINCSCP_126066	FLUDARABINE PHOSPHATE
LINCSCP_126067	FLUDARABINE PHOSPHATE
LINCSCP_126068	FLUDARABINE PHOSPHATE
LINCSCP_142649	FLUDARABINE PHOSPHATE
LINCSCP_142650	FLUDARABINE PHOSPHATE
LINCSCP_142652	FLUDARABINE PHOSPHATE
LINCSCP_142654	FLUDARABINE PHOSPHATE
LINCSCP_160850	FLUDARABINE PHOSPHATE
LINCSCP_174443	FLUDARABINE PHOSPHATE
LINCSCP_174444	FLUDARABINE PHOSPHATE
LINCSCP_174448	FLUDARABINE PHOSPHATE
LINCSCP_79099	FLUDARABINE PHOSPHATE
LINCSCP_79100	FLUDARABINE PHOSPHATE
LINCSCP_79101	FLUDARABINE PHOSPHATE
LINCSCP_79103	FLUDARABINE PHOSPHATE
LINCSCP_97435	FLUDARABINE PHOSPHATE
EBI_2432	fludarabine
PG_5758	Fludarabine
LINCSCP_16991	Fludarabine
LINCSCP_194169	Fludarabine
LINCSCP_20745	Fludarabine
LINCSCP_227986	Fludarabine
LINCSCP_243000	Fludarabine
LINCSCP_244906	Fludarabine
LINCSCP_272085	Fludarabine
LINCSCP_272319	Fludarabine
LINCSCP_272320	Fludarabine
LINCSCP_273385	Fludarabine
LINCSCP_273529	Fludarabine
LINCSCP_296332	Fludarabine
LINCSCP_296333	Fludarabine
LINCSCP_3104	Fludarabine
LINCSCP_47330	Fludarabine
LINCSCP_59504	Fludarabine
LINCSCP_59505	Fludarabine
LINCSCP_1908	FK-506
LINCSCP_31807	FK-506
LINCSCP_46158	FK-506
LINCSCP_5745	FK-506
LINCSCP_58144	FK-506
LINCSCP_5861	FK-506
EBI_135	etanercept
EBI_136	etanercept
EBI_137	etanercept
EBI_138	etanercept
EBI_140	etanercept
EBI_141	etanercept
EBI_142	etanercept
EBI_143	etanercept
EBI_2033	etanercept
EBI_2034	etanercept
EBI_2035	etanercept
EBI_2036	etanercept
CTRS_1056	Cyclosporine
CTRS_1523	Cyclosporine
CTRS_2000	Cyclosporine
CTRS_2473	Cyclosporine
CTRS_2951	Cyclosporine
CTRS_3426	Cyclosporine
CTRS_3903	Cyclosporine
CTRS_4380	Cyclosporine
CTRS_4855	Cyclosporine
CTRS_5336	Cyclosporine
CTRS_5817	Cyclosporine
CTRS_614	Cyclosporine
CTRS_6294	Cyclosporine
CTRS_6772	Cyclosporine
CTRS_7247	Cyclosporine
CTRS_73	Cyclosporine
CTRS_7699	Cyclosporine
CTRS_8159	Cyclosporine
CTRS_8632	Cyclosporine
CTRS_9104	Cyclosporine
CTRS_9580	Cyclosporine
EBI_3278	Cyclosporine
EBI_3279	Cyclosporine
EBI_3280	Cyclosporine
EBI_3281	Cyclosporine
LINCSCP_11373	Cyclosporine
LINCSCP_13698	Cyclosporine
LINCSCP_17570	Cyclosporine
LINCSCP_17931	Cyclosporine
LINCSCP_188097	Cyclosporine
LINCSCP_192864	Cyclosporine
LINCSCP_204358	Cyclosporine
LINCSCP_207922	Cyclosporine
LINCSCP_208077	Cyclosporine
LINCSCP_209938	Cyclosporine
LINCSCP_209972	Cyclosporine
LINCSCP_21136	Cyclosporine
LINCSCP_213421	Cyclosporine
LINCSCP_213571	Cyclosporine
LINCSCP_215297	Cyclosporine
LINCSCP_215419	Cyclosporine
LINCSCP_218641	Cyclosporine
LINCSCP_219276	Cyclosporine
LINCSCP_220892	Cyclosporine
LINCSCP_22903	Cyclosporine
LINCSCP_234087	Cyclosporine
LINCSCP_25409	Cyclosporine
LINCSCP_264754	Cyclosporine
LINCSCP_267360	Cyclosporine
LINCSCP_26949	Cyclosporine
LINCSCP_26984	Cyclosporine
LINCSCP_2756	Cyclosporine
LINCSCP_282032	Cyclosporine
LINCSCP_286460	Cyclosporine
LINCSCP_287764	Cyclosporine
LINCSCP_289172	Cyclosporine
LINCSCP_289379	Cyclosporine
LINCSCP_291555	Cyclosporine
LINCSCP_291687	Cyclosporine
LINCSCP_29269	Cyclosporine
LINCSCP_30423	Cyclosporine
LINCSCP_30702	Cyclosporine
LINCSCP_33296	Cyclosporine
LINCSCP_33337	Cyclosporine
LINCSCP_33435	Cyclosporine
LINCSCP_33476	Cyclosporine
LINCSCP_40012	Cyclosporine
LINCSCP_42699	Cyclosporine
LINCSCP_43708	Cyclosporine
LINCSCP_43969	Cyclosporine
LINCSCP_44010	Cyclosporine
LINCSCP_4438	Cyclosporine
LINCSCP_44831	Cyclosporine
LINCSCP_50055	Cyclosporine
LINCSCP_50540	Cyclosporine
LINCSCP_50893	Cyclosporine
LINCSCP_51046	Cyclosporine
LINCSCP_52705	Cyclosporine
LINCSCP_53088	Cyclosporine
LINCSCP_53401	Cyclosporine
LINCSCP_54088	Cyclosporine
LINCSCP_54419	Cyclosporine
LINCSCP_54840	Cyclosporine
LINCSCP_55415	Cyclosporine
LINCSCP_55636	Cyclosporine
LINCSCP_55790	Cyclosporine
LINCSCP_583	Cyclosporine
LINCSCP_7250	Cyclosporine
LINCSCP_7283	Cyclosporine
LINCSCP_7432	Cyclosporine
LINCSCP_108959	Cyclosporin A
LINCSCP_108960	Cyclosporin A
LINCSCP_108961	Cyclosporin A
LINCSCP_11244	Cyclosporin A
LINCSCP_11500	Cyclosporin A
LINCSCP_125758	Cyclosporin A
LINCSCP_125759	Cyclosporin A
LINCSCP_125760	Cyclosporin A
LINCSCP_125761	Cyclosporin A
LINCSCP_13994	Cyclosporin A
LINCSCP_142343	Cyclosporin A
LINCSCP_142344	Cyclosporin A
LINCSCP_142345	Cyclosporin A
LINCSCP_14656	Cyclosporin A
LINCSCP_14847	Cyclosporin A
LINCSCP_160544	Cyclosporin A
LINCSCP_160545	Cyclosporin A
LINCSCP_160546	Cyclosporin A
LINCSCP_160547	Cyclosporin A
LINCSCP_160549	Cyclosporin A
LINCSCP_174137	Cyclosporin A
LINCSCP_174138	Cyclosporin A
LINCSCP_174139	Cyclosporin A
LINCSCP_174140	Cyclosporin A
LINCSCP_174142	Cyclosporin A
LINCSCP_18174	Cyclosporin A
LINCSCP_18367	Cyclosporin A
LINCSCP_18811	Cyclosporin A
LINCSCP_19037	Cyclosporin A
LINCSCP_219091	Cyclosporin A
LINCSCP_220660	Cyclosporin A
LINCSCP_226802	Cyclosporin A
LINCSCP_23006	Cyclosporin A
LINCSCP_235753	Cyclosporin A
LINCSCP_241270	Cyclosporin A
LINCSCP_25161	Cyclosporin A
LINCSCP_258613	Cyclosporin A
LINCSCP_27048	Cyclosporin A
LINCSCP_2834	Cyclosporin A
LINCSCP_33052	Cyclosporin A
LINCSCP_33561	Cyclosporin A
LINCSCP_33693	Cyclosporin A
LINCSCP_44181	Cyclosporin A
LINCSCP_44284	Cyclosporin A
LINCSCP_44513	Cyclosporin A
LINCSCP_52544	Cyclosporin A
LINCSCP_52810	Cyclosporin A
LINCSCP_55902	Cyclosporin A
LINCSCP_56384	Cyclosporin A
LINCSCP_56506	Cyclosporin A
LINCSCP_7012	Cyclosporin A
LINCSCP_7132	Cyclosporin A
LINCSCP_7550	Cyclosporin A
LINCSCP_7640	Cyclosporin A
LINCSCP_78795	Cyclosporin A
LINCSCP_78796	Cyclosporin A
LINCSCP_78798	Cyclosporin A
LINCSCP_81	Cyclosporin A
LINCSCP_97127	Cyclosporin A
LINCSCP_97129	Cyclosporin A
CTRS_1073	Cyclophosphamide
CTRS_1542	Cyclophosphamide
CTRS_2019	Cyclophosphamide
CTRS_2492	Cyclophosphamide
CTRS_2970	Cyclophosphamide
CTRS_32	Cyclophosphamide
CTRS_3445	Cyclophosphamide
CTRS_3922	Cyclophosphamide
CTRS_4399	Cyclophosphamide
CTRS_4874	Cyclophosphamide
CTRS_5355	Cyclophosphamide
CTRS_5836	Cyclophosphamide
CTRS_631	Cyclophosphamide
CTRS_6313	Cyclophosphamide
CTRS_6791	Cyclophosphamide
CTRS_7266	Cyclophosphamide
CTRS_7716	Cyclophosphamide
CTRS_8178	Cyclophosphamide
CTRS_8651	Cyclophosphamide
CTRS_9123	Cyclophosphamide
CTRS_9599	Cyclophosphamide
DM_2576	CYCLOPHOSPHAMIDE
DM_2577	CYCLOPHOSPHAMIDE
DM_2578	CYCLOPHOSPHAMIDE
DM_2579	CYCLOPHOSPHAMIDE
DM_2580	CYCLOPHOSPHAMIDE
DM_2581	CYCLOPHOSPHAMIDE
DM_462	CYCLOPHOSPHAMIDE
DM_463	CYCLOPHOSPHAMIDE
DM_464	CYCLOPHOSPHAMIDE
LINCSCP_212064	Cyclophosphamide
LINCSCP_212334	Cyclophosphamide
LINCSCP_227820	Cyclophosphamide
LINCSCP_244684	Cyclophosphamide
LINCSCP_27273	Cyclophosphamide
LINCSCP_296172	Cyclophosphamide
LINCSCP_34113	Cyclophosphamide
LINCSCP_47266	Cyclophosphamide
LINCSCP_47808	Cyclophosphamide
LINCSCP_59423	Cyclophosphamide
CMAP_192	ciclosporin
CMAP_193	ciclosporin
DM_2367	CHOLECALCIFEROL
DM_2368	CHOLECALCIFEROL
DM_2369	CHOLECALCIFEROL
DM_2370	CHOLECALCIFEROL
DM_2371	CHOLECALCIFEROL
DM_2372	CHOLECALCIFEROL
DM_2373	CHOLECALCIFEROL
DM_2374	CHOLECALCIFEROL
DM_2375	CHOLECALCIFEROL
DM_391	CHOLECALCIFEROL
DM_392	CHOLECALCIFEROL
DM_393	CHOLECALCIFEROL
LINCSCP_127544	CANAGLIFLOZIN
LINCSCP_175921	CANAGLIFLOZIN
LINCSCP_10548	Calcitriol
LINCSCP_12375	Calcitriol
LINCSCP_12376	Calcitriol
LINCSCP_12451	Calcitriol
LINCSCP_12452	Calcitriol
LINCSCP_12453	Calcitriol
LINCSCP_12454	Calcitriol
LINCSCP_13163	Calcitriol
LINCSCP_13329	Calcitriol
LINCSCP_13497	Calcitriol
LINCSCP_15292	Calcitriol
LINCSCP_17681	Calcitriol
LINCSCP_19316	Calcitriol
LINCSCP_205960	Calcitriol
LINCSCP_21190	Calcitriol
LINCSCP_21674	Calcitriol
LINCSCP_218715	Calcitriol
LINCSCP_222150	Calcitriol
LINCSCP_24132	Calcitriol
LINCSCP_24133	Calcitriol
LINCSCP_24134	Calcitriol
LINCSCP_24182	Calcitriol
LINCSCP_24183	Calcitriol
LINCSCP_24184	Calcitriol
LINCSCP_24185	Calcitriol
LINCSCP_25506	Calcitriol
LINCSCP_25745	Calcitriol
LINCSCP_263830	Calcitriol
LINCSCP_283136	Calcitriol
LINCSCP_286543	Calcitriol
LINCSCP_287692	Calcitriol
LINCSCP_288916	Calcitriol
LINCSCP_289038	Calcitriol
LINCSCP_30520	Calcitriol
LINCSCP_31761	Calcitriol
LINCSCP_39743	Calcitriol
LINCSCP_40066	Calcitriol
LINCSCP_40197	Calcitriol
LINCSCP_41513	Calcitriol
LINCSCP_43858	Calcitriol
LINCSCP_44920	Calcitriol
LINCSCP_46082	Calcitriol
LINCSCP_53155	Calcitriol
LINCSCP_54527	Calcitriol
LINCSCP_55308	Calcitriol
LINCSCP_55309	Calcitriol
LINCSCP_55310	Calcitriol
LINCSCP_55370	Calcitriol
LINCSCP_55371	Calcitriol
LINCSCP_55372	Calcitriol
LINCSCP_5730	Calcitriol
LINCSCP_58123	Calcitriol
LINCSCP_689	Calcitriol
LINCSCP_15144	Calcipotriene
LINCSCP_190280	Calcipotriene
LINCSCP_25293	Calcipotriene
LINCSCP_26348	Calcipotriene
LINCSCP_267186	Calcipotriene
LINCSCP_270041	Calcipotriene
LINCSCP_291183	Calcipotriene
LINCSCP_293917	Calcipotriene
LINCSCP_30292	Calcipotriene
LINCSCP_30390	Calcipotriene
LINCSCP_358	Calcipotriene
LINCSCP_4231	Calcipotriene
LINCSCP_4396	Calcipotriene
LINCSCP_44739	Calcipotriene
LINCSCP_46101	Calcipotriene
LINCSCP_522	Calcipotriene
LINCSCP_191327	BRD-K65261396-002-01-3
LINCSCP_203532	BRD-K65261396-002-01-3
LINCSCP_211638	BRD-K65261396-002-01-3
LINCSCP_42305	BRD-K65261396-002-01-3
LINCSCP_58631	BRD-K65261396-002-01-3
GDS_3589	bortezomib
GDS_3605	bortezomib
GDS_3608	bortezomib
GDS_8668	bortezomib
PG_292	bortezomib
PG_293	bortezomib
PG_294	bortezomib
PG_295	bortezomib
PG_296	bortezomib
PG_297	bortezomib
PG_298	bortezomib
PG_299	bortezomib
PG_300	bortezomib
PG_301	bortezomib
PG_302	bortezomib
PG_303	bortezomib
PG_304	bortezomib
PG_305	bortezomib
PG_306	bortezomib
PG_307	bortezomib
PG_308	bortezomib
PG_309	bortezomib
PG_310	bortezomib
PG_311	bortezomib
PG_312	bortezomib
PG_313	bortezomib
PG_314	bortezomib
PG_315	bortezomib
PG_316	bortezomib
PG_317	bortezomib
PG_318	bortezomib
PG_319	bortezomib
PG_320	bortezomib
PG_321	bortezomib
PG_322	bortezomib
PG_323	bortezomib
PG_324	bortezomib
PG_325	bortezomib
PG_326	bortezomib
PG_327	bortezomib
PG_328	bortezomib
PG_329	bortezomib
PG_330	bortezomib
PG_331	bortezomib
PG_332	bortezomib
PG_333	bortezomib
PG_334	bortezomib
PG_335	bortezomib
PG_336	bortezomib
PG_337	bortezomib
PG_338	bortezomib
PG_339	bortezomib
PG_340	bortezomib
PG_341	bortezomib
PG_342	bortezomib
PG_343	bortezomib
PG_344	bortezomib
PG_345	bortezomib
PG_346	bortezomib
PG_347	bortezomib
PG_348	bortezomib
PG_349	bortezomib
PG_350	bortezomib
PG_351	bortezomib
PG_352	bortezomib
PG_353	bortezomib
PG_354	bortezomib
PG_355	bortezomib
PG_356	bortezomib
PG_357	bortezomib
PG_358	bortezomib
PG_359	bortezomib
PG_360	bortezomib
PG_361	bortezomib
PG_362	bortezomib
PG_363	bortezomib
PG_364	bortezomib
PG_365	bortezomib
PG_366	bortezomib
PG_367	bortezomib
PG_368	bortezomib
PG_369	bortezomib
PG_370	bortezomib
PG_371	bortezomib
PG_372	bortezomib
PG_373	bortezomib
PG_374	bortezomib
PG_375	bortezomib
PG_376	bortezomib
PG_377	bortezomib
PG_378	bortezomib
PG_379	bortezomib
PG_380	bortezomib
PG_381	bortezomib
PG_382	bortezomib
PG_383	bortezomib
PG_384	bortezomib
PG_385	bortezomib
PG_386	bortezomib
PG_387	bortezomib
PG_388	bortezomib
PG_389	bortezomib
PG_390	bortezomib
PG_391	bortezomib
PG_392	bortezomib
PG_393	bortezomib
PG_394	bortezomib
PG_395	bortezomib
PG_396	bortezomib
PG_397	bortezomib
PG_398	bortezomib
PG_399	bortezomib
PG_400	bortezomib
PG_401	bortezomib
PG_402	bortezomib
PG_403	bortezomib
PG_404	bortezomib
PG_405	bortezomib
PG_406	bortezomib
PG_407	bortezomib
PG_408	bortezomib
PG_409	bortezomib
PG_410	bortezomib
PG_411	bortezomib
PG_412	bortezomib
PG_413	bortezomib
PG_414	bortezomib
PG_415	bortezomib
PG_416	bortezomib
PG_417	bortezomib
PG_418	bortezomib
PG_419	bortezomib
PG_420	bortezomib
PG_421	bortezomib
PG_422	bortezomib
PG_423	bortezomib
PG_424	bortezomib
PG_425	bortezomib
PG_426	bortezomib
PG_427	bortezomib
PG_428	bortezomib
PG_429	bortezomib
PG_430	bortezomib
PG_431	bortezomib
PG_432	bortezomib
PG_433	bortezomib
PG_434	bortezomib
PG_435	bortezomib
PG_436	bortezomib
PG_437	bortezomib
PG_438	bortezomib
PG_439	bortezomib
PG_440	bortezomib
PG_441	bortezomib
PG_442	bortezomib
PG_443	bortezomib
PG_444	bortezomib
PG_445	bortezomib
PG_446	bortezomib
PG_447	bortezomib
PG_448	bortezomib
PG_449	bortezomib
PG_450	bortezomib
PG_451	bortezomib
PG_452	bortezomib
PG_453	bortezomib
PG_454	bortezomib
PG_455	bortezomib
PG_456	bortezomib
PG_457	bortezomib
PG_458	bortezomib
PG_459	bortezomib
PG_460	bortezomib
PG_461	bortezomib
PG_462	bortezomib
PG_463	bortezomib
PG_464	bortezomib
PG_465	bortezomib
PG_466	bortezomib
PG_467	bortezomib
PG_468	bortezomib
PG_469	bortezomib
PG_470	bortezomib
PG_471	bortezomib
PG_472	bortezomib
PG_473	bortezomib
PG_474	bortezomib
PG_475	bortezomib
PG_476	bortezomib
PG_477	bortezomib
PG_478	bortezomib
PG_479	bortezomib
PG_480	bortezomib
PG_481	bortezomib
PG_482	bortezomib
PG_483	bortezomib
PG_484	bortezomib
PG_485	bortezomib
PG_486	bortezomib
PG_487	bortezomib
PG_488	bortezomib
PG_489	bortezomib
PG_490	bortezomib
PG_491	bortezomib
PG_492	bortezomib
PG_493	bortezomib
PG_494	bortezomib
PG_495	bortezomib
PG_496	bortezomib
PG_497	bortezomib
PG_498	bortezomib
PG_499	bortezomib
PG_500	bortezomib
PG_501	bortezomib
PG_502	bortezomib
PG_503	bortezomib
PG_504	bortezomib
PG_505	bortezomib
PG_506	bortezomib
PG_507	bortezomib
PG_508	bortezomib
PG_509	bortezomib
PG_510	bortezomib
PG_511	bortezomib
PG_512	bortezomib
PG_513	bortezomib
PG_514	bortezomib
PG_515	bortezomib
PG_516	bortezomib
PG_517	bortezomib
PG_518	bortezomib
PG_519	bortezomib
PG_520	bortezomib
PG_521	bortezomib
PG_522	bortezomib
PG_523	bortezomib
PG_524	bortezomib
PG_525	bortezomib
PG_526	bortezomib
PG_527	bortezomib
PG_528	bortezomib
PG_529	bortezomib
PG_530	bortezomib
PG_531	bortezomib
PG_532	bortezomib
PG_533	bortezomib
PG_534	bortezomib
PG_535	bortezomib
PG_536	bortezomib
PG_537	bortezomib
PG_538	bortezomib
PG_539	bortezomib
PG_540	bortezomib
PG_541	bortezomib
PG_542	bortezomib
PG_543	bortezomib
PG_544	bortezomib
PG_545	bortezomib
PG_546	bortezomib
PG_547	bortezomib
PG_548	bortezomib
PG_549	bortezomib
PG_550	bortezomib
PG_551	bortezomib
PG_552	bortezomib
PG_553	bortezomib
PG_554	bortezomib
PG_555	bortezomib
PG_556	bortezomib
PG_557	bortezomib
PG_558	bortezomib
PG_559	bortezomib
PG_560	bortezomib
PG_561	bortezomib
PG_562	bortezomib
PG_563	bortezomib
PG_564	bortezomib
PG_565	bortezomib
PG_566	bortezomib
PG_567	bortezomib
PG_568	bortezomib
PG_569	bortezomib
PG_570	bortezomib
PG_571	bortezomib
PG_572	bortezomib
PG_573	bortezomib
PG_574	bortezomib
PG_575	bortezomib
PG_576	bortezomib
PG_577	bortezomib
PG_578	bortezomib
PG_579	bortezomib
PG_580	bortezomib
PG_581	bortezomib
PG_582	bortezomib
PG_583	bortezomib
PG_584	bortezomib
PG_585	bortezomib
PG_586	bortezomib
PG_587	bortezomib
PG_588	bortezomib
PG_589	bortezomib
PG_590	bortezomib
PG_591	bortezomib
PG_592	bortezomib
PG_593	bortezomib
PG_594	bortezomib
PG_595	bortezomib
PG_596	bortezomib
PG_597	bortezomib
PG_598	bortezomib
PG_599	bortezomib
PG_600	bortezomib
PG_601	bortezomib
PG_602	bortezomib
PG_603	bortezomib
PG_604	bortezomib
PG_605	bortezomib
PG_606	bortezomib
PG_607	bortezomib
PG_608	bortezomib
PG_609	bortezomib
PG_610	bortezomib
PG_611	bortezomib
PG_612	bortezomib
PG_613	bortezomib
PG_614	bortezomib
PG_615	bortezomib
PG_616	bortezomib
PG_617	bortezomib
PG_618	bortezomib
PG_619	bortezomib
PG_620	bortezomib
PG_621	bortezomib
PG_622	bortezomib
PG_623	bortezomib
PG_624	bortezomib
PG_625	bortezomib
PG_626	bortezomib
PG_627	bortezomib
PG_628	bortezomib
PG_629	bortezomib
PG_630	bortezomib
PG_631	bortezomib
PG_632	bortezomib
PG_633	bortezomib
PG_634	bortezomib
PG_635	bortezomib
PG_636	bortezomib
PG_637	bortezomib
PG_638	bortezomib
PG_639	bortezomib
PG_640	bortezomib
LINCSCP_103495	Baricitinib
LINCSCP_103499	Baricitinib
LINCSCP_120287	Baricitinib
LINCSCP_120289	Baricitinib
LINCSCP_136866	Baricitinib
LINCSCP_136867	Baricitinib
LINCSCP_136868	Baricitinib
LINCSCP_136869	Baricitinib
LINCSCP_168674	Baricitinib
LINCSCP_73349	Baricitinib
LINCSCP_73350	Baricitinib
LINCSCP_91684	Baricitinib
GDS_757	AZATHIOPRINE
DM_1844	AZATHIOPRINE
DM_1845	AZATHIOPRINE
DM_1846	AZATHIOPRINE
DM_1847	AZATHIOPRINE
DM_1848	AZATHIOPRINE
DM_1849	AZATHIOPRINE
DM_1850	AZATHIOPRINE
DM_1851	AZATHIOPRINE
DM_1852	AZATHIOPRINE
DM_1853	AZATHIOPRINE
DM_1854	AZATHIOPRINE
DM_1855	AZATHIOPRINE
DM_1856	AZATHIOPRINE
DM_1857	AZATHIOPRINE
DM_1858	AZATHIOPRINE
DM_1859	AZATHIOPRINE
DM_1860	AZATHIOPRINE
DM_1861	AZATHIOPRINE
DM_1862	AZATHIOPRINE
DM_1863	AZATHIOPRINE
DM_1864	AZATHIOPRINE
DM_1865	AZATHIOPRINE
DM_1866	AZATHIOPRINE
DM_1867	AZATHIOPRINE
DM_1868	AZATHIOPRINE
DM_1869	AZATHIOPRINE
DM_188	AZATHIOPRINE
DM_189	AZATHIOPRINE
DM_190	AZATHIOPRINE
DM_191	AZATHIOPRINE
DM_192	AZATHIOPRINE
DM_193	AZATHIOPRINE
DM_194	AZATHIOPRINE
DM_195	AZATHIOPRINE
CMAP_346	azathioprine
LINCSCP_101968	Azathioprine
LINCSCP_101969	Azathioprine
LINCSCP_101970	Azathioprine
LINCSCP_1148	Azathioprine
LINCSCP_118760	Azathioprine
LINCSCP_135338	Azathioprine
LINCSCP_135339	Azathioprine
LINCSCP_135343	Azathioprine
LINCSCP_153546	Azathioprine
LINCSCP_153547	Azathioprine
LINCSCP_153548	Azathioprine
LINCSCP_153550	Azathioprine
LINCSCP_15754	Azathioprine
LINCSCP_167149	Azathioprine
LINCSCP_17048	Azathioprine
LINCSCP_212380	Azathioprine
LINCSCP_212446	Azathioprine
LINCSCP_236829	Azathioprine
LINCSCP_242934	Azathioprine
LINCSCP_243458	Azathioprine
LINCSCP_25916	Azathioprine
LINCSCP_272027	Azathioprine
LINCSCP_272498	Azathioprine
LINCSCP_291876	Azathioprine
LINCSCP_296052	Azathioprine
LINCSCP_3085	Azathioprine
LINCSCP_34376	Azathioprine
LINCSCP_4944	Azathioprine
LINCSCP_59578	Azathioprine
LINCSCP_71843	Azathioprine
LINCSCP_71844	Azathioprine
LINCSCP_17037	Amethopterin
LINCSCP_212351	Amethopterin
LINCSCP_243376	Amethopterin
LINCSCP_243647	Amethopterin
LINCSCP_252548	Amethopterin
LINCSCP_252549	Amethopterin
LINCSCP_252550	Amethopterin
LINCSCP_252808	Amethopterin
LINCSCP_252809	Amethopterin
LINCSCP_260450	Amethopterin
LINCSCP_37210	Amethopterin
LINCSCP_37277	Amethopterin
LINCSCP_47463	Amethopterin
LINCSCP_34519	Alfacalcidol
LINCSCP_47665	Alfacalcidol
LINCSCP_10777	2-Fluoroadenosine
LINCSCP_16354	2-Fluoroadenosine
LINCSCP_20145	2-Fluoroadenosine
LINCSCP_2059	2-Fluoroadenosine
LINCSCP_26432	2-Fluoroadenosine
LINCSCP_31967	2-Fluoroadenosine
LINCSCP_32071	2-Fluoroadenosine
LINCSCP_40855	2-Fluoroadenosine
LINCSCP_46267	2-Fluoroadenosine
LINCSCP_46370	2-Fluoroadenosine
LINCSCP_49881	2-Fluoroadenosine
LINCSCP_52165	2-Fluoroadenosine
LINCSCP_5969	2-Fluoroadenosine
LINCSCP_6095	2-Fluoroadenosine
LINCSCP_13236	25-Hydroxycholecalciferol
LINCSCP_13379	25-Hydroxycholecalciferol
LINCSCP_2430	25-Hydroxycholecalciferol
LINCSCP_260005	25-Hydroxycholecalciferol
LINCSCP_32540	25-Hydroxycholecalciferol
LINCSCP_41586	25-Hydroxycholecalciferol
LINCSCP_43491	25-Hydroxycholecalciferol
LINCSCP_46823	25-Hydroxycholecalciferol
LINCSCP_47019	25-Hydroxycholecalciferol
LINCSCP_58935	25-Hydroxycholecalciferol
LINCSCP_6473	25-Hydroxycholecalciferol
CTRS_1421	179324-69-7
CTRS_179	179324-69-7
CTRS_1901	179324-69-7
CTRS_2375	179324-69-7
CTRS_2849	179324-69-7
CTRS_3328	179324-69-7
CTRS_3801	179324-69-7
CTRS_4281	179324-69-7
CTRS_4753	179324-69-7
CTRS_5234	179324-69-7
CTRS_531	179324-69-7
CTRS_5715	179324-69-7
CTRS_6195	179324-69-7
CTRS_6670	179324-69-7
CTRS_7149	179324-69-7
CTRS_7617	179324-69-7
CTRS_8057	179324-69-7
CTRS_8535	179324-69-7
CTRS_9003	179324-69-7
CTRS_9481	179324-69-7
CTRS_971	179324-69-7
PG_5703	179324-69-7
PG_5728	179324-69-7
LINCSCP_101184	179324-69-7
LINCSCP_101185	179324-69-7
LINCSCP_101186	179324-69-7
LINCSCP_101187	179324-69-7
LINCSCP_101188	179324-69-7
LINCSCP_101189	179324-69-7
LINCSCP_101267	179324-69-7
LINCSCP_101268	179324-69-7
LINCSCP_101269	179324-69-7
LINCSCP_101270	179324-69-7
LINCSCP_101271	179324-69-7
LINCSCP_101272	179324-69-7
LINCSCP_101543	179324-69-7
LINCSCP_101544	179324-69-7
LINCSCP_101545	179324-69-7
LINCSCP_101546	179324-69-7
LINCSCP_101547	179324-69-7
LINCSCP_101548	179324-69-7
LINCSCP_101627	179324-69-7
LINCSCP_101628	179324-69-7
LINCSCP_101629	179324-69-7
LINCSCP_101630	179324-69-7
LINCSCP_101631	179324-69-7
LINCSCP_101632	179324-69-7
LINCSCP_101902	179324-69-7
LINCSCP_101903	179324-69-7
LINCSCP_101904	179324-69-7
LINCSCP_101905	179324-69-7
LINCSCP_101906	179324-69-7
LINCSCP_101907	179324-69-7
LINCSCP_101986	179324-69-7
LINCSCP_101987	179324-69-7
LINCSCP_101988	179324-69-7
LINCSCP_101989	179324-69-7
LINCSCP_101990	179324-69-7
LINCSCP_101991	179324-69-7
LINCSCP_102262	179324-69-7
LINCSCP_102263	179324-69-7
LINCSCP_102264	179324-69-7
LINCSCP_102265	179324-69-7
LINCSCP_102266	179324-69-7
LINCSCP_102267	179324-69-7
LINCSCP_10228	179324-69-7
LINCSCP_10229	179324-69-7
LINCSCP_10230	179324-69-7
LINCSCP_10231	179324-69-7
LINCSCP_10232	179324-69-7
LINCSCP_10233	179324-69-7
LINCSCP_10234	179324-69-7
LINCSCP_102346	179324-69-7
LINCSCP_102347	179324-69-7
LINCSCP_102348	179324-69-7
LINCSCP_10235	179324-69-7
LINCSCP_102350	179324-69-7
LINCSCP_102351	179324-69-7
LINCSCP_10236	179324-69-7
LINCSCP_102621	179324-69-7
LINCSCP_102622	179324-69-7
LINCSCP_102623	179324-69-7
LINCSCP_102624	179324-69-7
LINCSCP_102625	179324-69-7
LINCSCP_102626	179324-69-7
LINCSCP_102705	179324-69-7
LINCSCP_102706	179324-69-7
LINCSCP_102707	179324-69-7
LINCSCP_102708	179324-69-7
LINCSCP_102709	179324-69-7
LINCSCP_102710	179324-69-7
LINCSCP_102980	179324-69-7
LINCSCP_102981	179324-69-7
LINCSCP_102982	179324-69-7
LINCSCP_102983	179324-69-7
LINCSCP_102984	179324-69-7
LINCSCP_103063	179324-69-7
LINCSCP_103064	179324-69-7
LINCSCP_103065	179324-69-7
LINCSCP_103066	179324-69-7
LINCSCP_103067	179324-69-7
LINCSCP_103068	179324-69-7
LINCSCP_103338	179324-69-7
LINCSCP_103339	179324-69-7
LINCSCP_103340	179324-69-7
LINCSCP_103341	179324-69-7
LINCSCP_103342	179324-69-7
LINCSCP_103343	179324-69-7
LINCSCP_103422	179324-69-7
LINCSCP_103423	179324-69-7
LINCSCP_103424	179324-69-7
LINCSCP_103425	179324-69-7
LINCSCP_103426	179324-69-7
LINCSCP_103427	179324-69-7
LINCSCP_103697	179324-69-7
LINCSCP_103698	179324-69-7
LINCSCP_103699	179324-69-7
LINCSCP_103700	179324-69-7
LINCSCP_103701	179324-69-7
LINCSCP_103702	179324-69-7
LINCSCP_103781	179324-69-7
LINCSCP_103782	179324-69-7
LINCSCP_103783	179324-69-7
LINCSCP_103784	179324-69-7
LINCSCP_103785	179324-69-7
LINCSCP_103786	179324-69-7
LINCSCP_1039	179324-69-7
LINCSCP_104057	179324-69-7
LINCSCP_104058	179324-69-7
LINCSCP_104059	179324-69-7
LINCSCP_104060	179324-69-7
LINCSCP_104061	179324-69-7
LINCSCP_104062	179324-69-7
LINCSCP_104141	179324-69-7
LINCSCP_104142	179324-69-7
LINCSCP_104143	179324-69-7
LINCSCP_104144	179324-69-7
LINCSCP_104145	179324-69-7
LINCSCP_104146	179324-69-7
LINCSCP_104417	179324-69-7
LINCSCP_104418	179324-69-7
LINCSCP_104419	179324-69-7
LINCSCP_104420	179324-69-7
LINCSCP_104421	179324-69-7
LINCSCP_104422	179324-69-7
LINCSCP_10443	179324-69-7
LINCSCP_104501	179324-69-7
LINCSCP_104502	179324-69-7
LINCSCP_104503	179324-69-7
LINCSCP_104504	179324-69-7
LINCSCP_104505	179324-69-7
LINCSCP_104506	179324-69-7
LINCSCP_104777	179324-69-7
LINCSCP_104778	179324-69-7
LINCSCP_104779	179324-69-7
LINCSCP_104780	179324-69-7
LINCSCP_104781	179324-69-7
LINCSCP_104782	179324-69-7
LINCSCP_104860	179324-69-7
LINCSCP_104861	179324-69-7
LINCSCP_104862	179324-69-7
LINCSCP_104863	179324-69-7
LINCSCP_104864	179324-69-7
LINCSCP_104865	179324-69-7
LINCSCP_105136	179324-69-7
LINCSCP_105137	179324-69-7
LINCSCP_105138	179324-69-7
LINCSCP_105139	179324-69-7
LINCSCP_105140	179324-69-7
LINCSCP_105141	179324-69-7
LINCSCP_105219	179324-69-7
LINCSCP_105220	179324-69-7
LINCSCP_105221	179324-69-7
LINCSCP_105222	179324-69-7
LINCSCP_105223	179324-69-7
LINCSCP_105224	179324-69-7
LINCSCP_105495	179324-69-7
LINCSCP_105496	179324-69-7
LINCSCP_105497	179324-69-7
LINCSCP_105498	179324-69-7
LINCSCP_105499	179324-69-7
LINCSCP_105500	179324-69-7
LINCSCP_105579	179324-69-7
LINCSCP_105580	179324-69-7
LINCSCP_105581	179324-69-7
LINCSCP_105582	179324-69-7
LINCSCP_105583	179324-69-7
LINCSCP_105584	179324-69-7
LINCSCP_105855	179324-69-7
LINCSCP_105856	179324-69-7
LINCSCP_105857	179324-69-7
LINCSCP_105858	179324-69-7
LINCSCP_105859	179324-69-7
LINCSCP_105860	179324-69-7
LINCSCP_105939	179324-69-7
LINCSCP_105940	179324-69-7
LINCSCP_105941	179324-69-7
LINCSCP_105942	179324-69-7
LINCSCP_105943	179324-69-7
LINCSCP_105944	179324-69-7
LINCSCP_106214	179324-69-7
LINCSCP_106215	179324-69-7
LINCSCP_106216	179324-69-7
LINCSCP_106217	179324-69-7
LINCSCP_106218	179324-69-7
LINCSCP_106219	179324-69-7
LINCSCP_106298	179324-69-7
LINCSCP_106299	179324-69-7
LINCSCP_106300	179324-69-7
LINCSCP_106301	179324-69-7
LINCSCP_106302	179324-69-7
LINCSCP_106303	179324-69-7
LINCSCP_10648	179324-69-7
LINCSCP_106573	179324-69-7
LINCSCP_106574	179324-69-7
LINCSCP_106575	179324-69-7
LINCSCP_106576	179324-69-7
LINCSCP_106577	179324-69-7
LINCSCP_106578	179324-69-7
LINCSCP_106656	179324-69-7
LINCSCP_106657	179324-69-7
LINCSCP_106658	179324-69-7
LINCSCP_106659	179324-69-7
LINCSCP_106660	179324-69-7
LINCSCP_106661	179324-69-7
LINCSCP_106929	179324-69-7
LINCSCP_106930	179324-69-7
LINCSCP_106931	179324-69-7
LINCSCP_106932	179324-69-7
LINCSCP_106933	179324-69-7
LINCSCP_106934	179324-69-7
LINCSCP_107013	179324-69-7
LINCSCP_107014	179324-69-7
LINCSCP_107015	179324-69-7
LINCSCP_107016	179324-69-7
LINCSCP_107017	179324-69-7
LINCSCP_107018	179324-69-7
LINCSCP_107289	179324-69-7
LINCSCP_107290	179324-69-7
LINCSCP_107291	179324-69-7
LINCSCP_107292	179324-69-7
LINCSCP_107293	179324-69-7
LINCSCP_107294	179324-69-7
LINCSCP_107373	179324-69-7
LINCSCP_107374	179324-69-7
LINCSCP_107375	179324-69-7
LINCSCP_107376	179324-69-7
LINCSCP_107377	179324-69-7
LINCSCP_107378	179324-69-7
LINCSCP_107646	179324-69-7
LINCSCP_107647	179324-69-7
LINCSCP_107648	179324-69-7
LINCSCP_107649	179324-69-7
LINCSCP_107650	179324-69-7
LINCSCP_107651	179324-69-7
LINCSCP_107730	179324-69-7
LINCSCP_107731	179324-69-7
LINCSCP_107732	179324-69-7
LINCSCP_107733	179324-69-7
LINCSCP_107734	179324-69-7
LINCSCP_107735	179324-69-7
LINCSCP_108005	179324-69-7
LINCSCP_108006	179324-69-7
LINCSCP_108007	179324-69-7
LINCSCP_108008	179324-69-7
LINCSCP_108009	179324-69-7
LINCSCP_108010	179324-69-7
LINCSCP_108089	179324-69-7
LINCSCP_108090	179324-69-7
LINCSCP_108091	179324-69-7
LINCSCP_108092	179324-69-7
LINCSCP_108093	179324-69-7
LINCSCP_108094	179324-69-7
LINCSCP_108365	179324-69-7
LINCSCP_108366	179324-69-7
LINCSCP_108367	179324-69-7
LINCSCP_108368	179324-69-7
LINCSCP_108369	179324-69-7
LINCSCP_108370	179324-69-7
LINCSCP_108449	179324-69-7
LINCSCP_108450	179324-69-7
LINCSCP_108451	179324-69-7
LINCSCP_108452	179324-69-7
LINCSCP_108453	179324-69-7
LINCSCP_108454	179324-69-7
LINCSCP_108725	179324-69-7
LINCSCP_108726	179324-69-7
LINCSCP_108727	179324-69-7
LINCSCP_108728	179324-69-7
LINCSCP_108729	179324-69-7
LINCSCP_108730	179324-69-7
LINCSCP_108809	179324-69-7
LINCSCP_108810	179324-69-7
LINCSCP_108811	179324-69-7
LINCSCP_108812	179324-69-7
LINCSCP_108813	179324-69-7
LINCSCP_108814	179324-69-7
LINCSCP_109083	179324-69-7
LINCSCP_109084	179324-69-7
LINCSCP_109085	179324-69-7
LINCSCP_109086	179324-69-7
LINCSCP_109087	179324-69-7
LINCSCP_109088	179324-69-7
LINCSCP_109167	179324-69-7
LINCSCP_109168	179324-69-7
LINCSCP_109169	179324-69-7
LINCSCP_109170	179324-69-7
LINCSCP_109171	179324-69-7
LINCSCP_109172	179324-69-7
LINCSCP_109443	179324-69-7
LINCSCP_109444	179324-69-7
LINCSCP_109445	179324-69-7
LINCSCP_109446	179324-69-7
LINCSCP_109447	179324-69-7
LINCSCP_109448	179324-69-7
LINCSCP_109527	179324-69-7
LINCSCP_109528	179324-69-7
LINCSCP_109529	179324-69-7
LINCSCP_109530	179324-69-7
LINCSCP_109531	179324-69-7
LINCSCP_109532	179324-69-7
LINCSCP_109803	179324-69-7
LINCSCP_109804	179324-69-7
LINCSCP_109805	179324-69-7
LINCSCP_109806	179324-69-7
LINCSCP_109807	179324-69-7
LINCSCP_109808	179324-69-7
LINCSCP_109887	179324-69-7
LINCSCP_109888	179324-69-7
LINCSCP_109889	179324-69-7
LINCSCP_109890	179324-69-7
LINCSCP_109891	179324-69-7
LINCSCP_109892	179324-69-7
LINCSCP_110161	179324-69-7
LINCSCP_110162	179324-69-7
LINCSCP_110163	179324-69-7
[truncated: 1,901 more rows]

## Sheet: Table3
Drug Signature group 1	ΔNES	Drug Signature group 2	ΔNES	Drug Signature group 3	ΔNES	Drug Signature group 4	ΔNES	Drug Signature group 5	ΔNES
CHOLECALCIFEROL_DM_2368	2.63087	bortezomib_PG_570	2.83522	Tamatinib_LINCSCP_131186	2.81135	Seocalcitol_LINCSCP_73915	3.04191	Seocalcitol_LINCSCP_169245	2.96459
AZATHIOPRINE_DM_1850	2.59235	Cyclosporine_LINCSCP_29269	2.46656	etanercept_EBI_2036	2.78267	179324-69-7_CTRS_2375	2.53925	AZATHIOPRINE_DM_1863	2.75949
179324-69-7_CTRS_5715	2.49906	Leflunomide_LINCSCP_174853	2.31552	CHOLECALCIFEROL_DM_2367	2.74617	179324-69-7_LINCSCP_101543	2.49938	MLN 2238_CTRS_1669	2.66754
CYCLOPHOSPHAMIDE_DM_2579	2.49005	2-Fluoroadenosine_LINCSCP_6095	2.29814	Tamatinib_LINCSCP_81412	2.65954	Cyclosporine_LINCSCP_11373	2.48908	179324-69-7_LINCSCP_118338	2.59088
Tamatinib_LINCSCP_135656	2.4847	Cyclosporine_LINCSCP_17931	2.20477	AZATHIOPRINE_DM_1862	2.61914	179324-69-7_LINCSCP_103065	2.4886	SMP2_000081_LINCSCP_312674	2.57503
Seocalcitol_LINCSCP_137439	2.44792	MLN 2238_CTRS_2618	2.2016	179324-69-7_CTRS_4281	2.5711	179324-69-7_LINCSCP_107646	2.40493	179324-69-7_LINCSCP_118340	2.51693
Tamatinib_LINCSCP_36621	2.4396	Cyclosporine_LINCSCP_11373	2.20056	Leflunomide_LINCSCP_126472	2.56336	179324-69-7_LINCSCP_103423	2.3776	Calcitriol_LINCSCP_46082	2.51462
Tacrolimus_LINCSCP_44582	2.43481	bortezomib_PG_365	2.19904	Cyclosporine_EBI_3279	2.53647	179324-69-7_LINCSCP_101188	2.34558	179324-69-7_LINCSCP_119418	2.4828
CHOLECALCIFEROL_DM_2372	2.41888	bortezomib_PG_323	2.14623	CYCLOPHOSPHAMIDE_DM_463	2.50597	Calcitriol_LINCSCP_263830	2.33016	SMP2_000081_LINCSCP_44890	2.46705
Tamatinib_LINCSCP_54519	2.41467	179324-69-7_LINCSCP_80435	2.14593	MLN 2238_LINCSCP_109694	2.50594	Tamatinib_LINCSCP_132594	2.31812	179324-69-7_LINCSCP_135718	2.44641
Tamatinib_LINCSCP_113365	2.38217	bortezomib_PG_587	2.14169	Seocalcitol_LINCSCP_73916	2.48679	MLN 2238_CTRS_2618	2.30038	179324-69-7_CTRS_179	2.43811
Tamatinib_LINCSCP_69363	2.37936	Tamatinib_LINCSCP_145330	2.13903	MLN 2238_CTRS_4523	2.44775	179324-69-7_LINCSCP_126984	2.27602	MLN9708_LINCSCP_172710	2.42375
Lenalidomide_LINCSCP_56990	2.3743	bortezomib_PG_553	2.12347	CHOLECALCIFEROL_DM_2375	2.41362	179324-69-7_LINCSCP_102351	2.26893	GLPG0634_LINCSCP_153230	2.39138
bortezomib_PG_551	2.36772	bortezomib_PG_541	2.09805	Leflunomide_LINCSCP_161258	2.41297	179324-69-7_LINCSCP_101907	2.25759	Calcipotriene_LINCSCP_30390	2.39067
Tamatinib_LINCSCP_113009	2.353	Tamatinib_LINCSCP_145329	2.09285	methotrexate_CMAP_2020	2.39083	179324-69-7_LINCSCP_119498	2.25421	179324-69-7_LINCSCP_119141	2.3819
Tamatinib_LINCSCP_87961	2.34168	Tacalcitol_LINCSCP_78749	2.08214	Leflunomide_LINCSCP_241671	2.38538	179324-69-7_LINCSCP_101990	2.24964	SMP2_000081_LINCSCP_30752	2.37635
Seocalcitol_LINCSCP_169246	2.33738	bortezomib_PG_302	2.04014	SCHEMBL18825_LINCSCP_22303	2.35767	179324-69-7_LINCSCP_101903	2.24417	Azathioprine_LINCSCP_25916	2.3697
AZATHIOPRINE_DM_1865	2.33704	Cyclophosphamide_CTRS_9599	2.0167	FLUDARABINE PHOSPHATE_LINCSCP_79101	2.285	179324-69-7_LINCSCP_102263	2.2403	Cyclosporin A_LINCSCP_78798	2.36507
Tamatinib_LINCSCP_87958	2.33467	179324-69-7_CTRS_2375	2.01301	MLN 2238_CTRS_9249	2.2838	Cyclosporine_LINCSCP_42699	2.23924	Tacalcitol_LINCSCP_78752	2.34401
179324-69-7_CTRS_3801	2.3229	bortezomib_PG_334	2.0014	AZATHIOPRINE_DM_1855	2.27434	179324-69-7_LINCSCP_117979	2.23919	METHOTREXATE_DM_3854	2.34217
AZATHIOPRINE_DM_1867	2.31793	METHOTREXATE_DM_3851	1.99664	Cyclosporine_LINCSCP_53088	2.27065	179324-69-7_LINCSCP_119059	2.22264	Seocalcitol_LINCSCP_155642	2.32559
METHOTREXATE_DM_3852	2.30395	bortezomib_PG_584	1.97859	Tamatinib_LINCSCP_24496	2.2596	179324-69-7_LINCSCP_101545	2.22061	179324-69-7_LINCSCP_118419	2.32501
Cyclosporin A_LINCSCP_235753	2.2924	25-Hydroxycholecalciferol_LINCSCP_58935	1.97192	Tamatinib_LINCSCP_38960	2.24479	179324-69-7_LINCSCP_102266	2.21343	Baricitinib_LINCSCP_136867	2.31634
Fludarabine_LINCSCP_296332	2.27526	Tamatinib_LINCSCP_116549	1.94895	Calcitriol_LINCSCP_24183	2.24201	179324-69-7_LINCSCP_102622	2.21081	Cyclosporine_LINCSCP_25409	2.30367
SCHEMBL18825_LINCSCP_46552	2.27249	AZATHIOPRINE_DM_1849	1.92612	Tamatinib_LINCSCP_119078	2.2342	179324-69-7_LINCSCP_101987	2.20235	Seocalcitol_LINCSCP_155646	2.30306
SMP2_000081_LINCSCP_21643	2.26663	bortezomib_PG_349	1.91665	Metformin_LINCSCP_109738	2.22023	179324-69-7_LINCSCP_127329	2.20153	Tacalcitol_LINCSCP_125713	2.30292
bortezomib_PG_344	2.26437	Lenalidomide_LINCSCP_15479	1.91026	Tamatinib_LINCSCP_51335	2.21767	179324-69-7_LINCSCP_105499	2.18847	Cyclosporine_LINCSCP_583	2.29485
bortezomib_PG_414	2.26264	Seocalcitol_LINCSCP_73915	1.89692	AZATHIOPRINE_DM_194	2.21409	Iguratimod_LINCSCP_104693	2.18766	Seocalcitol_LINCSCP_73919	2.29402
Cyclophosphamide_LINCSCP_212064	2.25983	179324-69-7_LINCSCP_97257	1.87201	Tacrolimus_CTRS_5132	2.21373	179324-69-7_LINCSCP_102984	2.18369	bortezomib_PG_460	2.29064
etanercept_EBI_137	2.25796	Tacalcitol_LINCSCP_78750	1.86191	METHOTREXATE_DM_3860	2.20212	179324-69-7_LINCSCP_101904	2.18274	METHOTREXATE_DM_988	2.28987
Lenalidomide_LINCSCP_54404	2.2539	Tamatinib_LINCSCP_51587	1.84138	179324-69-7_LINCSCP_140672	2.20008	bortezomib_PG_367	2.18183	Lenalidomide_LINCSCP_19212	2.28926
Tamatinib_LINCSCP_81414	2.25259	bortezomib_PG_633	1.84105	azathioprine_CMAP_346	2.19507	179324-69-7_LINCSCP_102262	2.1711	Cyclosporin A_LINCSCP_33693	2.28486
Tamatinib_LINCSCP_85853	2.23984	bortezomib_PG_396	1.83961	MLN 2238_CTRS_3097	2.19007	179324-69-7_LINCSCP_109169	2.16803	Cyclophosphamide_CTRS_2970	2.28268
Tamatinib_LINCSCP_163884	2.23326	179324-69-7_LINCSCP_38866	1.83535	bortezomib_PG_497	2.18778	179324-69-7_LINCSCP_105141	2.14572	Lenalidomide_LINCSCP_30410	2.28181
SCHEMBL18825_LINCSCP_294794	2.23197	Cyclophosphamide_CTRS_5836	1.82623	Leflunomide_LINCSCP_161262	2.18772	179324-69-7_LINCSCP_102348	2.14069	179324-69-7_LINCSCP_118783	2.27628
Tamatinib_LINCSCP_90480	2.23077	bortezomib_PG_512	1.8175	Tamatinib_LINCSCP_131187	2.18587	Cyclosporine_LINCSCP_29269	2.13558	FLUDARABINE PHOSPHATE_LINCSCP_109263	2.27285
Tamatinib_LINCSCP_129772	2.2277	METHOTREXATE_DM_3853	1.79015	179324-69-7_LINCSCP_139595	2.18206	179324-69-7_LINCSCP_49797	2.13447	179324-69-7_CTRS_1421	2.26476
25-Hydroxycholecalciferol_LINCSCP_41586	2.22431	Calcitriol_LINCSCP_263830	1.71214	CHOLECALCIFEROL_DM_393	2.17923	2-Fluoroadenosine_LINCSCP_5969	2.13423	bortezomib_PG_634	2.26212
Cyclosporine_LINCSCP_33476	2.21882	bortezomib_PG_321	1.51763	Tamatinib_LINCSCP_131184	2.17613	179324-69-7_LINCSCP_110250	2.13374	179324-69-7_LINCSCP_118696	2.25557
bortezomib_PG_390	2.21857	Amethopterin_LINCSCP_252549	0.54815	bortezomib_PG_604	2.16952	179324-69-7_LINCSCP_101271	2.12324	Tamatinib_LINCSCP_36620	2.25205
Tamatinib_LINCSCP_87960	2.21303	bortezomib_PG_381	0.506334	Cyclosporine_LINCSCP_207922	2.16404	Methotrexate_CTRS_728	2.12151	Tamatinib_LINCSCP_115492	2.24241
SMP2_000081_LINCSCP_15542	2.20448	179324-69-7_LINCSCP_78923	0.493037	179324-69-7_LINCSCP_79994	2.1583	179324-69-7_LINCSCP_107648	2.11723	179324-69-7_LINCSCP_119499	2.23333
METHOTREXATE_DM_986	2.19766	179324-69-7_LINCSCP_79637	0.475092	179324-69-7_LINCSCP_139591	2.14721	179324-69-7_LINCSCP_102709	2.117	Tamatinib_LINCSCP_51590	2.22507
FLUDARABINE PHOSPHATE_LINCSCP_97435	2.1961	bortezomib_PG_452	0.460919	Tacalcitol_LINCSCP_174092	2.14541	Cyclosporin A_LINCSCP_11244	2.11333	AZATHIOPRINE_DM_1869	2.2247
Calcitriol_LINCSCP_40066	2.1867	AZATHIOPRINE_DM_189	0.45265	179324-69-7_LINCSCP_140309	2.14082	179324-69-7_LINCSCP_167800	2.10225	FLUDARABINE PHOSPHATE_LINCSCP_79099	2.22155
bortezomib_PG_501	2.18607	bortezomib_PG_337	0.428991	Pepstatin_LINCSCP_4339	2.13591	179324-69-7_LINCSCP_103700	2.10017	179324-69-7_LINCSCP_105137	2.22016
Tamatinib_LINCSCP_132598	2.1787	bortezomib_PG_577	0.424605	Tamatinib_LINCSCP_132947	2.13548	179324-69-7_LINCSCP_121933	2.09284	179324-69-7_LINCSCP_134918	2.21318
MLN 2238_CTRS_333	2.16911	etanercept_EBI_135	0.42241	179324-69-7_LINCSCP_139232	2.13216	179324-69-7_LINCSCP_101544	2.0876	179324-69-7_LINCSCP_135719	2.211
SMP2_000081_LINCSCP_177121	2.16814	bortezomib_PG_435	0.406583	fludarabine_EBI_2432	2.13006	AZATHIOPRINE_DM_1859	2.08518	179324-69-7_LINCSCP_118335	2.20512
Metformin_LINCSCP_43496	2.16733	METHOTREXATE_DM_3850	0.402996	2-Fluoroadenosine_LINCSCP_32071	2.12937	179324-69-7_LINCSCP_167885	2.08159	179324-69-7_LINCSCP_118420	2.19885
Tacalcitol_LINCSCP_174091	2.16716	Fludarabine_LINCSCP_296333	0.399795	Metformin_LINCSCP_21431	2.12154	179324-69-7_LINCSCP_101189	2.08101	Tacrolimus_LINCSCP_56449	2.1964
bortezomib_PG_309	2.16621	Tamatinib_LINCSCP_24497	0.398004	Tamatinib_LINCSCP_116552	2.12076	179324-69-7_LINCSCP_101547	2.08034	Seocalcitol_LINCSCP_169244	2.19077
Fludarabine_LINCSCP_272320	2.16598	179324-69-7_LINCSCP_80348	0.395718	Cyclosporine_LINCSCP_13698	2.11777	179324-69-7_LINCSCP_101632	2.07504	Cyclosporin A_LINCSCP_19037	2.18723
bortezomib_PG_400	2.16022	bortezomib_PG_410	0.393088	Cyclosporine_CTRS_8159	2.11728	179324-69-7_LINCSCP_101905	2.0721	179324-69-7_LINCSCP_10230	2.18194
MLN 2238_LINCSCP_55017	2.15755	179324-69-7_LINCSCP_71781	0.392317	179324-69-7_LINCSCP_161755	2.10453	179324-69-7_LINCSCP_101902	2.0665	179324-69-7_LINCSCP_123012	2.17726
Calcipotriene_LINCSCP_26348	2.15689	Amethopterin_LINCSCP_252808	0.386242	Calcitriol_LINCSCP_17681	2.1034	Tamatinib_LINCSCP_21184	2.05841	Cyclosporin A_LINCSCP_125760	2.17726
Calcitriol_LINCSCP_13497	2.15635	Tamatinib_LINCSCP_113010	0.380244	179324-69-7_LINCSCP_80434	2.0984	179324-69-7_LINCSCP_104862	2.05778	179324-69-7_LINCSCP_136081	2.1764
AZATHIOPRINE_DM_1857	2.15526	179324-69-7_LINCSCP_80790	0.351695	179324-69-7_LINCSCP_139319	2.09701	Lenalidomide_LINCSCP_21127	2.04795	Methotrexate_CTRS_1645	2.17217
bortezomib_PG_408	2.14826	Seocalcitol_LINCSCP_92256	0.345191	Metformin_LINCSCP_27336	2.09533	179324-69-7_LINCSCP_173908	2.04225	Tamatinib_LINCSCP_29487	2.16146
Baricitinib_LINCSCP_73350	2.14815	2-Fluoroadenosine_LINCSCP_5969	0.344878	Tacalcitol_LINCSCP_160500	2.09065	179324-69-7_LINCSCP_102623	2.03675	179324-69-7_LINCSCP_51236	2.16001
bortezomib_PG_478	2.14125	Fludarabine_LINCSCP_273529	0.343344	MLN 2238_CTRS_5001	2.08783	179324-69-7_CTRS_5234	2.03549	179324-69-7_LINCSCP_140310	2.15584
Tamatinib_LINCSCP_163883	2.14102	Methotrexate_LINCSCP_243784	0.341587	Iguratimod_LINCSCP_156275	2.08728	179324-69-7_LINCSCP_103783	2.03441	179324-69-7_LINCSCP_119057	2.15482
Tamatinib_LINCSCP_99759	2.13821	179324-69-7_LINCSCP_161035	0.330212	Baricitinib_LINCSCP_120287	2.08304	Tacalcitol_LINCSCP_78750	2.03171	179324-69-7_LINCSCP_118782	2.15458
Cyclosporine_LINCSCP_26984	2.13726	Cyclosporin A_LINCSCP_11244	0.329129	179324-69-7_LINCSCP_118422	2.07842	179324-69-7_LINCSCP_107730	2.02957	179324-69-7_LINCSCP_135632	2.15113
AZATHIOPRINE_DM_1866	2.12728	AZATHIOPRINE_GDS_757	0.32026	Cyclosporine_LINCSCP_22903	2.07624	179324-69-7_LINCSCP_101268	2.02207	179324-69-7_LINCSCP_134998	2.14584
Methotrexate_CTRS_9225	2.1234	Tacrolimus_LINCSCP_33022	0.318109	179324-69-7_LINCSCP_143194	2.06913	Pepstatin_LINCSCP_30261	2.02146	Lenalidomide_LINCSCP_4650	2.14239
Cyclosporin A_LINCSCP_25161	2.11813	179324-69-7_LINCSCP_161116	0.313226	methotrexate_CMAP_2021	2.06906	179324-69-7_LINCSCP_101548	2.01916	Tacalcitol_LINCSCP_142299	2.14177
Calcitriol_LINCSCP_41513	2.1145	179324-69-7_LINCSCP_71421	0.306763	179324-69-7_LINCSCP_140394	2.06044	179324-69-7_LINCSCP_101267	2.019	179324-69-7_LINCSCP_140395	2.13308
bortezomib_GDS_3605	2.11429	179324-69-7_LINCSCP_80350	0.305811	Tamatinib_LINCSCP_131183	2.0575	179324-69-7_LINCSCP_104421	2.01162	179324-69-7_LINCSCP_123094	2.13281
bortezomib_PG_498	2.11154	MLN 2238_LINCSCP_10630	0.304099	179324-69-7_LINCSCP_142830	2.05699	179324-69-7_LINCSCP_125885	2.01138	179324-69-7_LINCSCP_142833	2.1322
179324-69-7_LINCSCP_10235	2.11034	Amethopterin_LINCSCP_252550	0.302196	GLPG0634_LINCSCP_101652	2.04696	179324-69-7_LINCSCP_125887	2.00586	Azathioprine_LINCSCP_135338	2.13055
179324-69-7_LINCSCP_10231	2.10872	179324-69-7_LINCSCP_136712	0.294965	Metformin_LINCSCP_161324	2.04561	179324-69-7_LINCSCP_120576	2.00395	Tamatinib_LINCSCP_12532	2.12662
bortezomib_PG_406	2.10814	179324-69-7_LINCSCP_107648	0.294583	Tacalcitol_LINCSCP_174094	2.03771	Cyclosporin A_LINCSCP_142344	2.00019	179324-69-7_LINCSCP_135997	2.12184
Methotrexate_LINCSCP_58166	2.10806	bortezomib_PG_393	0.29377	FK-506_LINCSCP_1908	2.03654	179324-69-7_LINCSCP_104062	1.99979	Tamatinib_LINCSCP_111594	2.12125
Cyclosporine_LINCSCP_188097	2.1059	179324-69-7_LINCSCP_71148	0.287351	Cyclosporin A_LINCSCP_160546	2.03371	179324-69-7_LINCSCP_103066	1.98143	Fludarabine_LINCSCP_243000	2.11914
TACROLIMUS_DM_4923	2.10549	Cyclosporine_CTRS_3426	0.283697	Tamatinib_LINCSCP_85852	2.03234	SMP2_000081_LINCSCP_15254	1.97962	179324-69-7_LINCSCP_138594	2.11297
ciclosporin_CMAP_193	2.10458	Tacrolimus_LINCSCP_21554	0.282454	Calcitriol_LINCSCP_689	2.02942	179324-69-7_LINCSCP_119778	1.97768	Tamatinib_LINCSCP_113012	2.11282
179324-69-7_LINCSCP_10229	2.1036	Tamatinib_LINCSCP_111590	0.280817	179324-69-7_LINCSCP_141114	2.0259	Lenalidomide_LINCSCP_15479	1.97504	Tamatinib_LINCSCP_29486	2.10993
Tamatinib_LINCSCP_145684	2.09683	179324-69-7_LINCSCP_79005	0.274213	bortezomib_PG_300	2.02588	179324-69-7_LINCSCP_125611	1.96212	Tamatinib_LINCSCP_145686	2.10828
bortezomib_PG_411	2.09674	179324-69-7_LINCSCP_167800	0.272434	Tamatinib_LINCSCP_131533	2.02367	bortezomib_PG_410	1.9609	Tacalcitol_LINCSCP_160501	2.10532
bortezomib_PG_458	2.09533	bortezomib_PG_343	0.272114	179324-69-7_LINCSCP_135994	2.02191	AZATHIOPRINE_DM_1849	1.9572	179324-69-7_LINCSCP_119414	2.10461
Cyclosporine_LINCSCP_218641	2.08769	BRD-K65261396-002-01-3_LINCSCP_211638	0.271527	179324-69-7_CTRS_9481	2.02004	179324-69-7_LINCSCP_109892	1.95628	179324-69-7_LINCSCP_118421	2.09819
METHOTREXATE_DM_989	2.08049	Calcitriol_LINCSCP_12453	0.270679	179324-69-7_LINCSCP_139592	2.02001	Methotrexate_CTRS_9701	1.94507	Cyclosporin A_LINCSCP_125759	2.09786
bortezomib_PG_376	2.07945	Cyclosporine_LINCSCP_42699	0.263137	Metformin_LINCSCP_161328	2.01839	Cyclophosphamide_CTRS_9599	1.93126	179324-69-7_LINCSCP_118062	2.09626
Metformin_LINCSCP_174921	2.07684	179324-69-7_LINCSCP_136714	0.263089	Amethopterin_LINCSCP_252548	2.01831	179324-69-7_LINCSCP_126982	1.92957	179324-69-7_LINCSCP_118339	2.09534
Calcitriol_LINCSCP_5730	2.07475	179324-69-7_LINCSCP_79721	0.262891	AZATHIOPRINE_DM_1868	2.01722	Azathioprine_LINCSCP_167149	1.91053	179324-69-7_LINCSCP_106656	2.09008
Tamatinib_LINCSCP_99761	2.07347	179324-69-7_LINCSCP_71864	0.259449	TACROLIMUS_DM_4926	2.01439	Tamatinib_LINCSCP_51587	1.90428	bortezomib_PG_542	2.08892
CHOLECALCIFEROL_DM_2374	2.07273	179324-69-7_LINCSCP_159592	0.25564	Tamatinib_LINCSCP_51334	2.01206	179324-69-7_LINCSCP_160394	1.89904	Tamatinib_LINCSCP_163530	2.07965
metformin_CMAP_7	2.07143	179324-69-7_LINCSCP_71062	0.2555	179324-69-7_LINCSCP_139679	2.01204	179324-69-7_LINCSCP_105856	1.89605	179324-69-7_LINCSCP_107731	2.07697
Lenalidomide_LINCSCP_19452	2.07105	179324-69-7_LINCSCP_49796	0.255383	Tacrolimus_CTRS_9855	2.00723	179324-69-7_LINCSCP_123809	1.88973	179324-69-7_LINCSCP_124086	2.0769
Tacrolimus_CTRS_2748	2.06538	179324-69-7_LINCSCP_71145	0.252588	Tamatinib_LINCSCP_39182	2.00271	Pepstatin_LINCSCP_4193	1.86984	bortezomib_PG_571	2.06822
Metformin_LINCSCP_21432	2.06381	Tamatinib_LINCSCP_132594	0.249712	179324-69-7_LINCSCP_143192	2.00219	AZATHIOPRINE_DM_189	1.86508	179324-69-7_LINCSCP_118061	2.06582
FK-506_LINCSCP_5861	2.05478	179324-69-7_LINCSCP_161033	0.245209	Cyclosporine_LINCSCP_54419	2.00008	Tamatinib_LINCSCP_102291	1.85465	MLN 2238_LINCSCP_174873	2.06271
SMP2_000081_LINCSCP_45126	2.0527	METHOTREXATE_DM_3863	0.242205	179324-69-7_LINCSCP_139594	1.99372	Lenalidomide_LINCSCP_101776	1.85423	179324-69-7_LINCSCP_168519	2.06224
Cyclosporine_CTRS_1056	2.05261	Tamatinib_LINCSCP_24271	0.241847	179324-69-7_LINCSCP_141389	1.99246	Tacrolimus_CTRS_8436	1.83929	Cyclosporin A_LINCSCP_7012	2.06155
Tamatinib_LINCSCP_85851	2.05067	179324-69-7_LINCSCP_79641	0.240961	179324-69-7_LINCSCP_161838	1.99077	179324-69-7_LINCSCP_160399	1.83469	179324-69-7_LINCSCP_143633	2.06155
Calcitriol_LINCSCP_12452	2.04308	179324-69-7_LINCSCP_136716	0.240228	179324-69-7_LINCSCP_140313	1.9876	Lenalidomide_LINCSCP_153355	1.81311	179324-69-7_LINCSCP_102708	2.05963
Cyclosporine_CTRS_2951	2.0369	Iguratimod_LINCSCP_104698	0.235237	179324-69-7_LINCSCP_139590	1.98226	179324-69-7_LINCSCP_98333	1.79773	MLN 2238_LINCSCP_37045	2.05812
bortezomib_PG_379	2.03539	SCHEMBL3655059_LINCSCP_58994	0.234566	179324-69-7_LINCSCP_136798	1.98199	bortezomib_PG_601	1.79686	179324-69-7_LINCSCP_123095	2.0566
Cyclosporin A_LINCSCP_108961	2.02722	179324-69-7_LINCSCP_76050	0.234256	Cyclosporin A_LINCSCP_7550	1.98175	SMP2_000081_LINCSCP_215464	1.78592	179324-69-7_LINCSCP_134638	2.05224
bortezomib_PG_519	2.0198	179324-69-7_LINCSCP_160314	0.231405	179324-69-7_LINCSCP_143276	1.98169	Leflunomide_LINCSCP_161263	1.77301	METHOTREXATE_DM_3857	2.03713
METHOTREXATE_DM_3867	2.0165	Cyclosporine_CTRS_7247	0.229881	Tamatinib_LINCSCP_145683	1.9806	bortezomib_PG_570	1.77029	179324-69-7_LINCSCP_143634	2.03632
Cyclosporine_LINCSCP_33337	2.01173	Calcitriol_LINCSCP_24182	0.229413	2-Fluoroadenosine_LINCSCP_46267	1.97876	bortezomib_PG_541	1.76213	25-Hydroxycholecalciferol_LINCSCP_32540	2.03537
25-Hydroxycholecalciferol_LINCSCP_6473	2.00017	179324-69-7_LINCSCP_71065	0.227958	Baricitinib_LINCSCP_91684	1.97811	Cyclosporin A_LINCSCP_7640	1.76036	179324-69-7_LINCSCP_126328	2.03535
metformin_EBI_4627	1.99529	bortezomib_PG_607	0.227421	179324-69-7_LINCSCP_139317	1.96477	Tamatinib_LINCSCP_81413	1.75635	Tacalcitol_LINCSCP_160498	2.03441
Tamatinib_LINCSCP_132597	1.99372	179324-69-7_LINCSCP_175344	0.22518	Cyclophosphamide_LINCSCP_47808	1.96407	METHOTREXATE_DM_3864	1.74683	Tamatinib_LINCSCP_163881	2.02659
Tamatinib_LINCSCP_111589	1.98441	179324-69-7_LINCSCP_73637	0.215332	179324-69-7_LINCSCP_37957	1.96204	Methotrexate_CTRS_6415	1.73834	179324-69-7_LINCSCP_142916	2.02549
179324-69-7_LINCSCP_75063	1.97654	179324-69-7_LINCSCP_38869	0.213761	179324-69-7_LINCSCP_141475	1.95985	Tamatinib_LINCSCP_54192	1.73097	179324-69-7_LINCSCP_144273	2.02513
bortezomib_PG_559	1.9752	179324-69-7_LINCSCP_94111	0.212856	179324-69-7_LINCSCP_135272	1.95918	179324-69-7_LINCSCP_96978	1.72961	179324-69-7_LINCSCP_119055	2.02511
Cyclosporine_LINCSCP_21136	1.97196	179324-69-7_LINCSCP_120132	0.209603	179324-69-7_LINCSCP_137792	1.95683	Cyclophosphamide_CTRS_4874	1.72107	Seocalcitol_LINCSCP_155645	2.02461
Methotrexate_CTRS_4025	1.9597	2-Fluoroadenosine_LINCSCP_46370	0.207382	179324-69-7_LINCSCP_140314	1.95575	179324-69-7_LINCSCP_97257	1.72014	179324-69-7_LINCSCP_124446	2.02199
Amethopterin_LINCSCP_243647	1.94392	179324-69-7_LINCSCP_161034	0.205585	179324-69-7_LINCSCP_118423	1.95348	Azathioprine_LINCSCP_135343	1.71999	179324-69-7_LINCSCP_108093	2.01654
Tamatinib_LINCSCP_11670	1.93389	179324-69-7_LINCSCP_103065	0.200642	179324-69-7_LINCSCP_139593	1.95267	179324-69-7_LINCSCP_90812	1.70607	179324-69-7_LINCSCP_10234	2.01396
FK-506_LINCSCP_46158	1.91919	179324-69-7_LINCSCP_78649	0.199848	Tamatinib_LINCSCP_72160	1.95139	bortezomib_PG_308	1.6887	Cyclosporine_CTRS_2000	2.01126
Lenalidomide_LINCSCP_4427	1.91762	Metformin_LINCSCP_180867	0.199508	Tamatinib_LINCSCP_81416	1.95087	179324-69-7_LINCSCP_166362	1.68768	179324-69-7_LINCSCP_138595	2.00912
Methotrexate_CTRS_7365	1.91265	179324-69-7_LINCSCP_72223	0.197334	GLPG0634_LINCSCP_101655	1.94914	179324-69-7_LINCSCP_90097	1.65027	Methotrexate_LINCSCP_47543	2.00909
Cyclosporine_CTRS_9580	1.9018	25-Hydroxycholecalciferol_LINCSCP_13236	0.196807	Calcitriol_LINCSCP_289038	1.94778	Iguratimod_LINCSCP_104698	1.61733	179324-69-7_LINCSCP_122016	2.00761
Calcipotriene_LINCSCP_46101	1.88114	179324-69-7_LINCSCP_79003	0.196462	179324-69-7_LINCSCP_25634	1.94565	Tacalcitol_LINCSCP_78751	1.61392	179324-69-7_LINCSCP_119054	2.00637
Cyclosporin A_LINCSCP_258613	1.87246	bortezomib_PG_610	0.196102	179324-69-7_LINCSCP_110183	1.9454	179324-69-7_LINCSCP_94745	1.61316	179324-69-7_LINCSCP_117975	2.00024
MLN 2238_LINCSCP_54331	1.87141	179324-69-7_LINCSCP_78564	0.192698	179324-69-7_LINCSCP_142471	1.94107	179324-69-7_LINCSCP_167883	1.57885	179324-69-7_LINCSCP_136355	1.99981
Calcipotriene_LINCSCP_4231	1.86171	179324-69-7_LINCSCP_95099	0.192566	bortezomib_PG_299	1.93836	Tamatinib_LINCSCP_116549	1.57237	Cyclosporine_LINCSCP_289379	1.99729
MLN 2238_LINCSCP_126495	1.8552	179324-69-7_LINCSCP_159594	0.187013	179324-69-7_LINCSCP_80349	1.93698	bortezomib_PG_381	1.56193	Calcitriol_LINCSCP_19316	1.99664
Cyclosporine_CTRS_9104	1.85356	179324-69-7_LINCSCP_119498	0.185296	SCHEMBL18825_LINCSCP_216855	1.93583	179324-69-7_LINCSCP_29173	1.51851	179324-69-7_LINCSCP_138959	1.99378
Baricitinib_LINCSCP_103499	1.84892	179324-69-7_LINCSCP_162115	0.181156	179324-69-7_LINCSCP_139678	1.93491	179324-69-7_PG_5728	1.47594	179324-69-7_LINCSCP_135721	1.98535
bortezomib_PG_619	1.84312	179324-69-7_LINCSCP_161114	0.179764	179324-69-7_LINCSCP_136079	1.93485	179324-69-7_LINCSCP_95183	1.45126	Cyclosporin A_LINCSCP_18174	1.984
Tamatinib_LINCSCP_21664	1.8322	Fludarabine_LINCSCP_16991	0.172402	Tamatinib_LINCSCP_131535	1.93385	METHOTREXATE_DM_3851	1.44294	179324-69-7_LINCSCP_108725	1.9827
Tamatinib_LINCSCP_130126	1.82686	Tamatinib_LINCSCP_54192	0.170397	179324-69-7_LINCSCP_141750	1.93368	179324-69-7_LINCSCP_167439	1.43601	179324-69-7_LINCSCP_143550	1.98175
Baricitinib_LINCSCP_168674	1.8006	179324-69-7_LINCSCP_159679	0.169942	179324-69-7_LINCSCP_142113	1.93262	bortezomib_PG_375	1.39675	Cyclosporin A_LINCSCP_52544	1.98107
bortezomib_PG_403	1.79406	bortezomib_PG_347	0.167115	METHOTREXATE_DM_3866	1.93062	179324-69-7_LINCSCP_166720	1.37238	179324-69-7_LINCSCP_119143	1.96953
bortezomib_PG_545	1.79191	179324-69-7_LINCSCP_162110	0.165687	179324-69-7_LINCSCP_142114	1.93053	bortezomib_PG_302	1.32375	179324-69-7_LINCSCP_135360	1.969
rituximab_EBI_4583	1.7886	179324-69-7_LINCSCP_159674	0.165345	Metformin_LINCSCP_272348	1.92973	25-Hydroxycholecalciferol_LINCSCP_58935	1.31684	179324-69-7_LINCSCP_124089	1.96232
Cyclophosphamide_CTRS_8178	1.78097	179324-69-7_LINCSCP_71505	0.162958	179324-69-7_LINCSCP_136799	1.9292	Tamatinib_LINCSCP_145330	0.845557	179324-69-7_LINCSCP_119142	1.96188
Azathioprine_LINCSCP_101968	1.75372	179324-69-7_LINCSCP_153124	0.160913	Amethopterin_LINCSCP_243376	1.92849	179324-69-7_LINCSCP_77211	0.748156	179324-69-7_LINCSCP_143572	1.95963
AZATHIOPRINE_DM_1847	1.74961	AZATHIOPRINE_DM_1859	0.15876	179324-69-7_LINCSCP_140311	1.9273	Seocalcitol_LINCSCP_92256	0.687642	179324-69-7_LINCSCP_143552	1.95901
FK-506_LINCSCP_58144	1.7471	SMP2_000081_LINCSCP_256586	0.158647	Tamatinib_LINCSCP_51589	1.92619	179324-69-7_LINCSCP_120135	0.673137	179324-69-7_LINCSCP_135635	1.95856
Cyclosporine_LINCSCP_192864	1.72744	179324-69-7_LINCSCP_71780	0.156328	Leflunomide_LINCSCP_143059	1.92604	bortezomib_PG_337	0.672477	179324-69-7_LINCSCP_124447	1.95847
179324-69-7_CTRS_971	1.72189	179324-69-7_LINCSCP_117978	0.155852	GLPG0634_LINCSCP_135025	1.92549	MLN 2238_LINCSCP_10630	0.661918	Tamatinib_LINCSCP_131537	1.95333
Leflunomide_LINCSCP_34618	1.72045	179324-69-7_LINCSCP_99133	0.150162	179324-69-7_LINCSCP_142196	1.92241	179324-69-7_LINCSCP_101546	0.660586	179324-69-7_LINCSCP_141032	1.95197
Leflunomide_LINCSCP_126474	1.63012	Lenalidomide_LINCSCP_21127	0.149699	2-Fluoroadenosine_LINCSCP_2059	1.92031	179324-69-7_LINCSCP_102265	0.650815	179324-69-7_LINCSCP_119415	1.9502
Metformin_LINCSCP_161327	1.62444	179324-69-7_LINCSCP_79004	0.149385	179324-69-7_LINCSCP_139676	1.91833	179324-69-7_LINCSCP_120495	0.649543	bortezomib_PG_568	1.94926
Tamatinib_LINCSCP_54915	0.603481	179324-69-7_LINCSCP_101544	0.149262	METHOTREXATE_DM_3859	1.91581	179324-69-7_LINCSCP_107291	0.645117	179324-69-7_LINCSCP_106302	1.94759
GLPG0634_LINCSCP_71528	0.597364	179324-69-7_LINCSCP_140674	0.146525	179324-69-7_LINCSCP_141392	1.91551	179324-69-7_LINCSCP_104417	0.64077	SMP2_000081_LINCSCP_30487	1.9475
MLN 2238_LINCSCP_53060	0.588104	179324-69-7_LINCSCP_49797	0.146381	AZATHIOPRINE_DM_1852	1.91408	179324-69-7_LINCSCP_126248	0.630976	Cyclosporin A_LINCSCP_142343	1.94165
179324-69-7_LINCSCP_21410	0.550015	179324-69-7_LINCSCP_161773	0.145966	Tamatinib_LINCSCP_11922	1.91046	Cyclosporine_CTRS_3426	0.625337	179324-69-7_LINCSCP_106661	1.94111
Calcipotriene_LINCSCP_30292	0.546141	179324-69-7_LINCSCP_97977	0.14384	179324-69-7_LINCSCP_161750	1.91022	179324-69-7_LINCSCP_126249	0.620925	179324-69-7_LINCSCP_134639	1.93921
SMP2_000081_LINCSCP_56827	0.54255	179324-69-7_LINCSCP_72499	0.143759	Iguratimod_LINCSCP_169877	1.91022	179324-69-7_LINCSCP_103698	0.616816	179324-69-7_LINCSCP_135637	1.9357
bortezomib_PG_484	0.542188	179324-69-7_LINCSCP_159593	0.143293	179324-69-7_LINCSCP_139674	1.90951	179324-69-7_LINCSCP_121216	0.610371	Tamatinib_LINCSCP_40060	1.93563
Tamatinib_LINCSCP_11923	0.52498	bortezomib_PG_367	0.142425	179324-69-7_LINCSCP_15439	1.90943	179324-69-7_LINCSCP_101187	0.610343	179324-69-7_LINCSCP_135633	1.93445
TACROLIMUS_DM_1323	0.521988	179324-69-7_LINCSCP_162471	0.142115	Leflunomide_LINCSCP_161260	1.90853	179324-69-7_LINCSCP_102706	0.607176	179324-69-7_LINCSCP_119138	1.93405
Fludarabine_LINCSCP_272319	0.514561	179324-69-7_LINCSCP_159676	0.140272	Calcipotriene_LINCSCP_293917	1.90809	179324-69-7_LINCSCP_125612	0.605046	179324-69-7_LINCSCP_135002	1.93283
FLUDARABINE PHOSPHATE_LINCSCP_174443	0.505888	179324-69-7_LINCSCP_96978	0.140096	Leflunomide_LINCSCP_97845	1.90679	179324-69-7_LINCSCP_120491	0.604316	179324-69-7_LINCSCP_119502	1.93182
Metformin_LINCSCP_218912	0.496759	179324-69-7_LINCSCP_152766	0.138451	179324-69-7_LINCSCP_80347	1.90316	179324-69-7_LINCSCP_103782	0.602509	179324-69-7_LINCSCP_139233	1.93099
MLN 2238_LINCSCP_55536	0.464851	METHOTREXATE_DM_987	0.136339	Cyclophosphamide_LINCSCP_47266	1.90299	179324-69-7_LINCSCP_120219	0.602414	179324-69-7_LINCSCP_135273	1.92996
bortezomib_PG_562	0.458816	2-Fluoroadenosine_LINCSCP_16354	0.134755	Cyclosporine_CTRS_3903	1.90128	179324-69-7_LINCSCP_123811	0.601506	179324-69-7_LINCSCP_122019	1.92969
MLN 2238_LINCSCP_1023	0.445929	179324-69-7_LINCSCP_38102	0.132194	Tamatinib_LINCSCP_87959	1.89959	179324-69-7_LINCSCP_121655	0.600332	179324-69-7_LINCSCP_136078	1.92593
bortezomib_PG_628	0.441103	179324-69-7_LINCSCP_72137	0.124721	179324-69-7_LINCSCP_126688	1.89844	179324-69-7_LINCSCP_121659	0.597458	179324-69-7_LINCSCP_135001	1.92514
Azathioprine_LINCSCP_291876	0.435204	179324-69-7_LINCSCP_101546	0.124545	179324-69-7_LINCSCP_110969	1.89593	179324-69-7_LINCSCP_125527	0.595818	179324-69-7_LINCSCP_144356	1.92378
MLN 2238_LINCSCP_205797	0.430215	179324-69-7_LINCSCP_127687	0.123354	TACROLIMUS_DM_1321	1.89564	179324-69-7_LINCSCP_121212	0.593584	bortezomib_PG_332	1.92207
bortezomib_PG_565	0.420042	179324-69-7_LINCSCP_173908	0.122807	179324-69-7_LINCSCP_140396	1.89464	179324-69-7_LINCSCP_126331	0.592988	179324-69-7_LINCSCP_134559	1.91959
MLN 2238_LINCSCP_54043	0.412528	179324-69-7_LINCSCP_40405	0.122382	2-Fluoroadenosine_LINCSCP_31967	1.89438	179324-69-7_LINCSCP_110606	0.591162	179324-69-7_LINCSCP_127770	1.91679
Azathioprine_LINCSCP_272498	0.407587	179324-69-7_LINCSCP_79722	0.12067	TACROLIMUS_DM_1320	1.89429	179324-69-7_LINCSCP_120218	0.587321	BRD-K65261396-002-01-3_LINCSCP_191327	1.91635
Seocalcitol_LINCSCP_169242	0.399089	179324-69-7_LINCSCP_161118	0.119496	MLN9708_LINCSCP_107532	1.89363	179324-69-7_LINCSCP_127687	0.587193	AZATHIOPRINE_DM_193	1.91388
TACROLIMUS_DM_4925	0.394727	179324-69-7_LINCSCP_161032	0.117868	179324-69-7_LINCSCP_139677	1.89322	179324-69-7_LINCSCP_104781	0.586791	179324-69-7_LINCSCP_119140	1.9134
179324-69-7_LINCSCP_53846	0.384552	bortezomib_PG_428	0.117756	Cyclosporin A_LINCSCP_33561	1.89131	179324-69-7_LINCSCP_107651	0.586255	179324-69-7_LINCSCP_125970	1.91108
bortezomib_PG_527	0.380256	Calcitriol_LINCSCP_58123	0.113964	Tamatinib_LINCSCP_51336	1.89099	179324-69-7_LINCSCP_120579	0.584223	179324-69-7_LINCSCP_141478	1.91062
GLPG0634_LINCSCP_101651	0.37701	179324-69-7_LINCSCP_97255	0.112689	Cyclophosphamide_LINCSCP_27273	1.88765	bortezomib_PG_477	0.58395	179324-69-7_LINCSCP_135636	1.90891
Cyclophosphamide_CTRS_6313	0.373128	179324-69-7_LINCSCP_71506	0.112478	179324-69-7_LINCSCP_142474	1.88662	Seocalcitol_LINCSCP_120858	0.583415	179324-69-7_LINCSCP_141029	1.90792
Calcitriol_LINCSCP_44920	0.355576	Tamatinib_LINCSCP_131534	0.112297	SMP2_000081_LINCSCP_25042	1.88522	179324-69-7_LINCSCP_109443	0.581357	Cyclosporin A_LINCSCP_55902	1.90749
Azathioprine_LINCSCP_101969	0.353761	Methotrexate_CTRS_6415	0.110479	179324-69-7_LINCSCP_142829	1.88199	179324-69-7_LINCSCP_121657	0.576685	Cyclosporine_LINCSCP_44010	1.902
Tamatinib_LINCSCP_116550	0.345558	179324-69-7_LINCSCP_154284	0.109356	179324-69-7_LINCSCP_142469	1.88061	179324-69-7_LINCSCP_103063	0.575592	179324-69-7_LINCSCP_127412	1.90041
Azathioprine_LINCSCP_153546	0.3446	179324-69-7_LINCSCP_160399	0.107048	179324-69-7_LINCSCP_143189	1.87877	179324-69-7_LINCSCP_122018	0.570596	179324-69-7_LINCSCP_123096	1.89999
FLUDARABINE PHOSPHATE_LINCSCP_160850	0.342836	179324-69-7_LINCSCP_102262	0.105276	179324-69-7_LINCSCP_135274	1.8679	179324-69-7_LINCSCP_121214	0.570477	179324-69-7_LINCSCP_118336	1.89672
Methotrexate_CTRS_5939	0.342474	Cyclophosphamide_CTRS_9123	0.102905	179324-69-7_LINCSCP_139235	1.86789	179324-69-7_LINCSCP_122290	0.567563	Cyclosporin A_LINCSCP_44513	1.8952
Lenalidomide_LINCSCP_15170	0.335969	179324-69-7_LINCSCP_99050	0.10288	179324-69-7_LINCSCP_141473	1.86536	179324-69-7_LINCSCP_161836	0.560874	179324-69-7_LINCSCP_119416	1.89462
179324-69-7_LINCSCP_143995	0.33175	179324-69-7_LINCSCP_71424	0.101771	179324-69-7_LINCSCP_137434	1.862	179324-69-7_LINCSCP_126965	0.558272	179324-69-7_LINCSCP_124169	1.89246
bortezomib_PG_554	0.330823	179324-69-7_LINCSCP_79008	0.099185	179324-69-7_LINCSCP_141476	1.86136	179324-69-7_LINCSCP_107376	0.555382	179324-69-7_LINCSCP_119774	1.89184
Tamatinib_LINCSCP_19514	0.329747	179324-69-7_LINCSCP_161771	0.0968434	Tamatinib_LINCSCP_145333	1.86116	179324-69-7_LINCSCP_118060	0.553796	179324-69-7_LINCSCP_124174	1.89076
179324-69-7_LINCSCP_96175	0.324318	179324-69-7_LINCSCP_161030	0.0955955	179324-69-7_LINCSCP_135276	1.85923	179324-69-7_LINCSCP_126690	0.553498	179324-69-7_LINCSCP_143636	1.88785
bortezomib_PG_391	0.321523	Lenalidomide_PG_5777	0.095317	MLN 2238_PG_5774	1.85894	179324-69-7_LINCSCP_104506	0.552634	Iguratimod_LINCSCP_169874	1.88764
Cyclosporine_LINCSCP_30423	0.314675	179324-69-7_LINCSCP_120135	0.0945967	179324-69-7_LINCSCP_141033	1.8588	179324-69-7_LINCSCP_103784	0.551789	Cyclosporine_LINCSCP_30702	1.88644
bortezomib_PG_341	0.314419	179324-69-7_LINCSCP_101904	0.0938743	SMP2_000081_LINCSCP_50753	1.85834	179324-69-7_LINCSCP_120216	0.550771	Calcitriol_LINCSCP_24134	1.88498
Baricitinib_LINCSCP_120289	0.310284	179324-69-7_LINCSCP_160034	0.091525	179324-69-7_LINCSCP_142111	1.8554	179324-69-7_LINCSCP_119858	0.549742	179324-69-7_LINCSCP_120580	1.88397
Lenalidomide_LINCSCP_567	0.307626	bortezomib_PG_601	0.0908497	179324-69-7_LINCSCP_141118	1.85441	179324-69-7_LINCSCP_176061	0.548762	179324-69-7_LINCSCP_118781	1.88265
179324-69-7_CTRS_7149	0.299384	179324-69-7_LINCSCP_79723	0.089464	TACROLIMUS_LINCSCP_111123	1.85259	179324-69-7_LINCSCP_121932	0.547291	SCHEMBL3655059_LINCSCP_58796	1.88223
Tamatinib_LINCSCP_99758	0.29685	Pepstatin_LINCSCP_30261	0.0887377	179324-69-7_LINCSCP_98331	1.85101	179324-69-7_LINCSCP_110179	0.54689	bortezomib_PG_631	1.87851
179324-69-7_LINCSCP_10232	0.293472	179324-69-7_LINCSCP_72141	0.0887007	179324-69-7_LINCSCP_142917	1.85032	MLN 2238_LINCSCP_56944	0.545257	179324-69-7_LINCSCP_143551	1.87678
TACROLIMUS_DM_4921	0.290672	SMP2_000081_LINCSCP_19288	0.085934	179324-69-7_LINCSCP_137516	1.84998	179324-69-7_LINCSCP_103699	0.543711	Tacalcitol_LINCSCP_142297	1.87408
179324-69-7_LINCSCP_96178	0.279516	bortezomib_PG_417	0.0858687	179324-69-7_LINCSCP_137516	1.84869	179324-69-7_LINCSCP_121573	0.542005	methotrexate_CMAP_2022	1.87281
bortezomib_PG_318	0.27522	179324-69-7_LINCSCP_90097	0.0837011	179324-69-7_LINCSCP_135720	1.8483	179324-69-7_LINCSCP_123093	0.541904	179324-69-7_LINCSCP_124529	1.87181
179324-69-7_LINCSCP_77572	0.274748	179324-69-7_LINCSCP_162198	0.0823614	179324-69-7_LINCSCP_137071	1.84748	179324-69-7_LINCSCP_167884	0.541599	179324-69-7_LINCSCP_107014	1.86889
MLN 2238_LINCSCP_174874	0.274427	179324-69-7_LINCSCP_160672	0.0817933	179324-69-7_LINCSCP_161772	1.84567	179324-69-7_LINCSCP_119501	0.541226	179324-69-7_LINCSCP_143635	1.86856
2-Fluoroadenosine_LINCSCP_40855	0.27311	bortezomib_GDS_3608	0.0802953	Tamatinib_LINCSCP_45147	1.84451	Seocalcitol_LINCSCP_137436	0.537819	179324-69-7_LINCSCP_123097	1.8671
AZATHIOPRINE_DM_190	0.263236	179324-69-7_LINCSCP_72581	0.0777505	Tamatinib_LINCSCP_25497	1.84437	179324-69-7_LINCSCP_105859	0.535961	179324-69-7_LINCSCP_125973	1.86375
MLN 2238_CTRS_2145	0.262365	Cyclosporine_CTRS_73	0.0757335	Cyclosporin A_LINCSCP_174138	1.84357	MLN9708_LINCSCP_124325	0.535912	179324-69-7_LINCSCP_124448	1.86281
bortezomib_PG_507	0.257208	Tacrolimus_CTRS_4180	0.0735716	179324-69-7_LINCSCP_137433	1.84347	179324-69-7_LINCSCP_53068	0.532432	179324-69-7_LINCSCP_105855	1.86049
Cyclosporine_LINCSCP_291555	0.256187	179324-69-7_LINCSCP_161474	0.0730247	179324-69-7_LINCSCP_126608	1.8426	179324-69-7_LINCSCP_121936	0.530768	179324-69-7_LINCSCP_119139	1.85692
MLN 2238_LINCSCP_79528	0.255132	179324-69-7_LINCSCP_71861	0.0728292	179324-69-7_LINCSCP_140753	1.84022	179324-69-7_LINCSCP_109087	0.529404	179324-69-7_LINCSCP_120496	1.85656
179324-69-7_LINCSCP_160313	0.251302	bortezomib_PG_308	0.0722297	Cyclosporine_CTRS_614	1.83743	etanercept_EBI_135	0.529219	179324-69-7_LINCSCP_105941	1.85646
Calcitriol_LINCSCP_24132	0.245943	179324-69-7_LINCSCP_96537	0.0717426	179324-69-7_LINCSCP_38870	1.83582	179324-69-7_LINCSCP_175358	0.528884	MLN9708_LINCSCP_140914	1.85629
Metformin_LINCSCP_176508	0.245804	179324-69-7_LINCSCP_142915	0.0712117	179324-69-7_LINCSCP_99052	1.83502	179324-69-7_LINCSCP_104777	0.521987	Cyclosporin A_LINCSCP_18811	1.85297
Calcipotriene_LINCSCP_25293	0.24562	bortezomib_PG_477	0.0707502	179324-69-7_LINCSCP_143190	1.83496	179324-69-7_LINCSCP_121213	0.521832	Cyclosporin A_LINCSCP_27048	1.85231
Fludarabine_LINCSCP_59504	0.241022	Tacalcitol_LINCSCP_78751	0.0705091	179324-69-7_LINCSCP_141391	1.83367	179324-69-7_LINCSCP_126246	0.520231	179324-69-7_LINCSCP_119860	1.85048
AZATHIOPRINE_DM_1864	0.239112	Seocalcitol_LINCSCP_137436	0.0702575	179324-69-7_LINCSCP_142112	1.83322	179324-69-7_LINCSCP_108454	0.517892	179324-69-7_LINCSCP_126605	1.84942
179324-69-7_LINCSCP_162199	0.236814	179324-69-7_LINCSCP_157518	0.0694935	179324-69-7_LINCSCP_126606	1.83312	179324-69-7_LINCSCP_101185	0.517665	Methotrexate_LINCSCP_46103	1.84788
Hydroxychloroquine_LINCSCP_41480	0.235384	179324-69-7_LINCSCP_118424	0.0692668	179324-69-7_LINCSCP_143273	1.83252	179324-69-7_LINCSCP_125529	0.515885	179324-69-7_LINCSCP_134917	1.84692
MLN9708_LINCSCP_140913	0.234848	179324-69-7_LINCSCP_158597	0.0689582	179324-69-7_LINCSCP_143275	1.83173	179324-69-7_LINCSCP_49796	0.512201	179324-69-7_LINCSCP_119056	1.8464
bortezomib_PG_605	0.234568	179324-69-7_LINCSCP_161479	0.06895	Cyclosporin A_LINCSCP_174137	1.83159	179324-69-7_LINCSCP_120577	0.510396	179324-69-7_LINCSCP_135992	1.84592
Methotrexate_LINCSCP_5757	0.231985	179324-69-7_LINCSCP_101632	0.0689217	179324-69-7_LINCSCP_138235	1.83142	179324-69-7_LINCSCP_119862	0.508012	179324-69-7_LINCSCP_106659	1.84565
MLN9708_LINCSCP_107534	0.230633	Cyclophosphamide_CTRS_2492	0.0666089	179324-69-7_LINCSCP_141754	1.83056	179324-69-7_LINCSCP_120133	0.507863	179324-69-7_LINCSCP_136077	1.84457
179324-69-7_LINCSCP_75419	0.218034	179324-69-7_LINCSCP_159677	0.066204	179324-69-7_LINCSCP_157519	1.83056	179324-69-7_LINCSCP_107294	0.507206	179324-69-7_LINCSCP_127410	1.84339
MLN 2238_LINCSCP_54647	0.212085	179324-69-7_LINCSCP_78291	0.0660251	179324-69-7_LINCSCP_167801	1.82954	179324-69-7_LINCSCP_102264	0.505269	179324-69-7_LINCSCP_121571	1.84192
MLN 2238_LINCSCP_17793	0.210276	MLN 2238_LINCSCP_56944	0.0651424	Iguratimod_LINCSCP_92883	1.82923	179324-69-7_LINCSCP_117978	0.503728	Cyclosporin A_LINCSCP_226802	1.84079
179324-69-7_LINCSCP_106301	0.207534	MLN 2238_LINCSCP_97858	0.0640843	Tacrolimus_CTRS_1319	1.82898	179324-69-7_LINCSCP_101629	0.500715	179324-69-7_LINCSCP_103342	1.83946
bortezomib_PG_444	0.207277	179324-69-7_LINCSCP_154288	0.063772	Cyclosporine_LINCSCP_44831	1.8278	179324-69-7_LINCSCP_105581	0.498804	179324-69-7_LINCSCP_107650	1.83875
Calcipotriene_LINCSCP_44739	0.20335	179324-69-7_LINCSCP_162556	0.0626363	Tacalcitol_LINCSCP_174090	1.82751	MLN 2238_LINCSCP_79526	0.490803	179324-69-7_LINCSCP_124090	1.8382
MLN 2238_LINCSCP_29393	0.202209	Pepstatin_LINCSCP_4193	0.0621544	Tacrolimus_CTRS_7957	1.82743	179324-69-7_LINCSCP_118695	0.489906	Cyclosporine_LINCSCP_7283	1.83792
179324-69-7_LINCSCP_21084	0.19073	179324-69-7_LINCSCP_157517	0.0619916	179324-69-7_LINCSCP_141477	1.82541	179324-69-7_LINCSCP_123450	0.488774	SCHEMBL18825_LINCSCP_283708	1.83531
Metformin_LINCSCP_176426	0.190583	179324-69-7_LINCSCP_71865	0.0604703	179324-69-7_LINCSCP_135717	1.82448	Tacalcitol_LINCSCP_78749	0.48619	179324-69-7_LINCSCP_106930	1.83268
179324-69-7_LINCSCP_73636	0.190411	179324-69-7_LINCSCP_125611	0.060092	Tacalcitol_LINCSCP_160497	1.82182	179324-69-7_LINCSCP_124534	0.482623	179324-69-7_LINCSCP_124533	1.82811
etanercept_EBI_141	0.187822	AZATHIOPRINE_DM_192	0.0600484	179324-69-7_LINCSCP_141394	1.82128	179324-69-7_LINCSCP_104420	0.479932	179324-69-7_LINCSCP_125884	1.82795
etanercept_EBI_142	0.187822	Leflunomide_LINCSCP_161263	0.0582527	179324-69-7_LINCSCP_139234	1.81944	179324-69-7_LINCSCP_126247	0.471848	179324-69-7_LINCSCP_127053	1.82405
179324-69-7_LINCSCP_173990	0.183536	179324-69-7_LINCSCP_101987	0.0579455	179324-69-7_LINCSCP_30877	1.81766	179324-69-7_LINCSCP_174263	0.471611	TACROLIMUS_DM_1319	1.82336
Tamatinib_LINCSCP_51588	0.183141	179324-69-7_LINCSCP_152763	0.0576275	179324-69-7_LINCSCP_141116	1.81605	179324-69-7_LINCSCP_104779	0.47051	179324-69-7_LINCSCP_123370	1.82262
179324-69-7_LINCSCP_10228	0.181315	179324-69-7_LINCSCP_71149	0.0571835	179324-69-7_LINCSCP_138954	1.81469	179324-69-7_LINCSCP_125889	0.469561	179324-69-7_LINCSCP_107735	1.8214
Tamatinib_LINCSCP_29485	0.181079	179324-69-7_LINCSCP_71150	0.0558661	179324-69-7_LINCSCP_137878	1.80812	Leflunomide_LINCSCP_174853	0.468593	179324-69-7_LINCSCP_162197	1.81979
179324-69-7_LINCSCP_106215	0.177577	179324-69-7_LINCSCP_152762	0.0557944	179324-69-7_LINCSCP_157875	1.80671	MLN 2238_LINCSCP_126493	0.467704	179324-69-7_LINCSCP_110882	1.81956
Tamatinib_LINCSCP_132596	0.177469	179324-69-7_LINCSCP_101547	0.0549584	179324-69-7_LINCSCP_137074	1.8048	179324-69-7_LINCSCP_126968	0.466652	179324-69-7_LINCSCP_122292	1.81683
bortezomib_PG_574	0.175528	179324-69-7_LINCSCP_161117	0.0545567	Tamatinib_LINCSCP_135657	1.80279	179324-69-7_LINCSCP_126985	0.466036	179324-69-7_LINCSCP_138510	1.8151
179324-69-7_LINCSCP_21088	0.171651	179324-69-7_LINCSCP_162473	0.0540855	179324-69-7_LINCSCP_134914	1.80253	bortezomib_PG_419	0.462379	179324-69-7_LINCSCP_120494	1.815
179324-69-7_LINCSCP_154647	0.170774	bortezomib_PG_438	0.0525066	179324-69-7_LINCSCP_142831	1.80109	179324-69-7_LINCSCP_127771	0.45776	179324-69-7_LINCSCP_122379	1.81072
179324-69-7_LINCSCP_105224	0.170726	179324-69-7_LINCSCP_71061	0.0519671	179324-69-7_LINCSCP_138152	1.80007	179324-69-7_LINCSCP_127325	0.457076	179324-69-7_LINCSCP_127051	1.80785
Tacrolimus_CTRS_3228	0.168356	179324-69-7_LINCSCP_136354	0.0502262	Methotrexate_CTRS_7811	1.79992	179324-69-7_LINCSCP_174265	0.448292	179324-69-7_LINCSCP_122291	1.80774
MLN9708_LINCSCP_124330	0.164586	179324-69-7_LINCSCP_159951	0.0479925	AZATHIOPRINE_DM_1853	1.79911	179324-69-7_LINCSCP_167163	0.445421	179324-69-7_LINCSCP_107016	1.80561
179324-69-7_LINCSCP_106217	0.16451	179324-69-7_LINCSCP_142109	0.0471408	179324-69-7_LINCSCP_158155	1.79712	179324-69-7_LINCSCP_109170	0.44405	179324-69-7_LINCSCP_106298	1.80551
179324-69-7_LINCSCP_107733	0.164361	179324-69-7_LINCSCP_72140	0.0447953	Tamatinib_LINCSCP_4730	1.79696	179324-69-7_LINCSCP_104780	0.441087	179324-69-7_LINCSCP_138599	1.80531
179324-69-7_LINCSCP_158874	0.163536	179324-69-7_LINCSCP_77928	0.0444028	179324-69-7_LINCSCP_137431	1.79617	179324-69-7_LINCSCP_152762	0.43998	179324-69-7_LINCSCP_124449	1.80344
179324-69-7_LINCSCP_77212	0.163373	Cyclophosphamide_CTRS_4874	0.0439786	Tamatinib_LINCSCP_163528	1.78977	179324-69-7_LINCSCP_160314	0.438867	179324-69-7_LINCSCP_123014	1.80245
bortezomib_PG_504	0.162695	179324-69-7_LINCSCP_158598	0.043951	179324-69-7_LINCSCP_141833	1.78916	179324-69-7_LINCSCP_110886	0.436985	SMP2_000081_LINCSCP_4708	1.80174
Tacrolimus_LINCSCP_32923	0.158103	179324-69-7_LINCSCP_157436	0.0437118	Cyclosporin A_LINCSCP_44284	1.78807	bortezomib_PG_584	0.436801	Tacalcitol_LINCSCP_174093	1.80067
bortezomib_PG_557	0.157138	179324-69-7_LINCSCP_154287	0.0427833	179324-69-7_LINCSCP_140398	1.78792	179324-69-7_LINCSCP_127052	0.435639	179324-69-7_LINCSCP_140397	1.80021
bortezomib_PG_599	0.156553	179324-69-7_LINCSCP_98060	0.0425623	179324-69-7_LINCSCP_80351	1.78774	179324-69-7_LINCSCP_101989	0.435521	179324-69-7_LINCSCP_38865	1.79964
Methotrexate_LINCSCP_34300	0.155346	179324-69-7_LINCSCP_98330	0.041871	179324-69-7_LINCSCP_142472	1.78693	179324-69-7_LINCSCP_118424	0.434271	179324-69-7_LINCSCP_104058	1.79919
bortezomib_PG_622	0.154829	179324-69-7_LINCSCP_153924	0.0412075	179324-69-7_LINCSCP_167802	1.78455	MLN 2238_LINCSCP_12988	0.433356	bortezomib_PG_481	1.79506
179324-69-7_LINCSCP_10233	0.151465	179324-69-7_LINCSCP_120216	0.0410325	179324-69-7_LINCSCP_137430	1.78357	Tamatinib_LINCSCP_113010	0.433195	bortezomib_PG_615	1.79364
GLPG0634_LINCSCP_101653	0.150539	MLN9708_LINCSCP_124326	0.0405688	179324-69-7_LINCSCP_138873	1.78264	179324-69-7_LINCSCP_110248	0.432946	179324-69-7_LINCSCP_120575	1.79274
Tacalcitol_LINCSCP_142296	0.149882	179324-69-7_LINCSCP_162114	0.040208	179324-69-7_LINCSCP_99051	1.78167	METHOTREXATE_DM_3856	0.432586	179324-69-7_LINCSCP_118778	1.79135
179324-69-7_LINCSCP_55035	0.148872	179324-69-7_LINCSCP_76492	0.0399585	179324-69-7_LINCSCP_138151	1.77623	Cyclophosphamide_CTRS_6791	0.431102	179324-69-7_LINCSCP_109172	1.78885
Metformin_LINCSCP_49	0.14877	25-Hydroxycholecalciferol_LINCSCP_43491	0.0398852	179324-69-7_LINCSCP_144270	1.77334	179324-69-7_LINCSCP_167440	0.427876	179324-69-7_LINCSCP_107375	1.78842
Calcipotriene_LINCSCP_358	0.147471	179324-69-7_LINCSCP_158513	0.0391378	2-Fluoroadenosine_LINCSCP_10777	1.77315	179324-69-7_LINCSCP_123813	0.427558	179324-69-7_LINCSCP_110525	1.787
179324-69-7_LINCSCP_127773	0.145758	CYCLOPHOSPHAMIDE_DM_2577	0.037974	179324-69-7_LINCSCP_107378	1.77182	179324-69-7_LINCSCP_127685	0.427304	179324-69-7_LINCSCP_124171	1.78545
Iguratimod_LINCSCP_74540	0.145202	179324-69-7_LINCSCP_126984	0.0375841	Leflunomide_LINCSCP_109672	1.77007	179324-69-7_LINCSCP_162110	0.427258	179324-69-7_LINCSCP_123726	1.78531
bortezomib_PG_637	0.141128	179324-69-7_LINCSCP_79720	0.0374663	179324-69-7_LINCSCP_137519	1.7698	179324-69-7_LINCSCP_107734	0.4267	179324-69-7_LINCSCP_141836	1.78511
Cyclosporine_LINCSCP_50055	0.136944	Tacrolimus_CTRS_8436	0.0372901	179324-69-7_LINCSCP_140758	1.76942	179324-69-7_LINCSCP_106932	0.424599	179324-69-7_LINCSCP_175343	1.78124
179324-69-7_LINCSCP_172470	0.136106	179324-69-7_LINCSCP_96897	0.0364755	179324-69-7_LINCSCP_141752	1.76903	179324-69-7_LINCSCP_110968	0.424331	179324-69-7_LINCSCP_122295	1.77951
SCHEMBL3655059_LINCSCP_46685	0.13544	179324-69-7_LINCSCP_166362	0.0340012	Metformin_LINCSCP_174918	1.76801	179324-69-7_LINCSCP_153124	0.423136	179324-69-7_LINCSCP_121931	1.77917
Tamatinib_LINCSCP_129771	0.134607	179324-69-7_LINCSCP_158515	0.0338704	SCHEMBL3655059_LINCSCP_20364	1.76709	179324-69-7_LINCSCP_175427	0.422158	179324-69-7_LINCSCP_122374	1.77784
179324-69-7_LINCSCP_103343	0.133269	179324-69-7_LINCSCP_159591	0.0326753	179324-69-7_LINCSCP_142473	1.76341	179324-69-7_LINCSCP_126245	0.42131	179324-69-7_LINCSCP_157435	1.77516
179324-69-7_LINCSCP_156719	0.132333	179324-69-7_LINCSCP_160394	0.0326545	179324-69-7_LINCSCP_137432	1.76255	179324-69-7_LINCSCP_118780	0.417321	179324-69-7_LINCSCP_157521	1.77492
bortezomib_PG_368	0.131508	179324-69-7_LINCSCP_161478	0.0316594	179324-69-7_LINCSCP_140393	1.76127	179324-69-7_LINCSCP_118779	0.415292	179324-69-7_LINCSCP_144271	1.76719
179324-69-7_LINCSCP_77483	0.12943	179324-69-7_LINCSCP_153482	0.0312859	179324-69-7_LINCSCP_161770	1.76113	179324-69-7_LINCSCP_38866	0.41478	179324-69-7_LINCSCP_142470	1.76632
Calcitriol_LINCSCP_15292	0.128534	Cyclosporine_CTRS_2473	0.0304818	179324-69-7_LINCSCP_141474	1.76039	179324-69-7_LINCSCP_120939	0.411749	179324-69-7_LINCSCP_140757	1.7655
MLN 2238_LINCSCP_12863	0.12666	179324-69-7_LINCSCP_71509	0.0290256	AZATHIOPRINE_DM_191	1.75912	179324-69-7_LINCSCP_105582	0.409959	179324-69-7_LINCSCP_121656	1.76534
179324-69-7_LINCSCP_107647	0.126518	179324-69-7_LINCSCP_120495	0.0284659	179324-69-7_LINCSCP_134557	1.7571	179324-69-7_LINCSCP_175785	0.405218	179324-69-7_LINCSCP_157157	1.76427
bortezomib_PG_469	0.123408	179324-69-7_LINCSCP_101545	0.0278772	179324-69-7_LINCSCP_135634	1.75678	179324-69-7_LINCSCP_101270	0.402834	MLN 2238_LINCSCP_143079	1.76292
bortezomib_PG_371	0.115531	179324-69-7_LINCSCP_121212	0.0275456	Cyclosporine_LINCSCP_7250	1.75639	179324-69-7_LINCSCP_106934	0.402783	179324-69-7_LINCSCP_125968	1.76194
179324-69-7_LINCSCP_154645	0.112925	179324-69-7_LINCSCP_153566	0.027373	179324-69-7_LINCSCP_122735	1.75433	179324-69-7_LINCSCP_122652	0.400802	179324-69-7_LINCSCP_122294	1.76149
179324-69-7_LINCSCP_159315	0.111545	Azathioprine_LINCSCP_242934	0.0265341	179324-69-7_LINCSCP_140037	1.75408	179324-69-7_LINCSCP_162198	0.399057	179324-69-7_LINCSCP_122376	1.76032
179324-69-7_LINCSCP_135996	0.110027	179324-69-7_LINCSCP_153209	0.0261098	Calcitriol_LINCSCP_25506	1.75386	179324-69-7_LINCSCP_161033	0.39898	179324-69-7_LINCSCP_176062	1.75891
MLN9708_LINCSCP_77370	0.109645	179324-69-7_LINCSCP_161753	0.0257831	Cyclophosphamide_LINCSCP_227820	1.75357	179324-69-7_LINCSCP_162471	0.396623	179324-69-7_LINCSCP_126967	1.7574
179324-69-7_LINCSCP_73996	0.108491	179324-69-7_LINCSCP_162557	0.0257467	179324-69-7_LINCSCP_140673	1.75225	179324-69-7_LINCSCP_153122	0.393422	179324-69-7_LINCSCP_105940	1.7557
179324-69-7_LINCSCP_171754	0.105709	179324-69-7_LINCSCP_153565	0.0251177	179324-69-7_LINCSCP_137795	1.75163	179324-69-7_LINCSCP_105584	0.391134	179324-69-7_LINCSCP_137790	1.75424
179324-69-7_LINCSCP_74354	0.101556	179324-69-7_LINCSCP_29173	0.0235205	CHOLECALCIFEROL_DM_2371	1.75157	179324-69-7_LINCSCP_110164	0.390788	Cyclosporin A_LINCSCP_2834	1.75219
Metformin_LINCSCP_21430	0.101132	179324-69-7_LINCSCP_153481	0.0228566	bortezomib_PG_306	1.75088	179324-69-7_LINCSCP_120220	0.389878	MLN 2238_LINCSCP_37046	1.7501
179324-69-7_LINCSCP_157077	0.0993138	CHOLECALCIFEROL_DM_391	0.0223747	Methotrexate_CTRS_6894	1.75057	179324-69-7_LINCSCP_122377	0.38978	179324-69-7_LINCSCP_160312	1.74972
bortezomib_PG_513	0.0969381	Metformin_LINCSCP_243555	0.0219678	179324-69-7_LINCSCP_138153	1.74969	179324-69-7_LINCSCP_10648	0.382365	179324-69-7_LINCSCP_139952	1.74899
BRD-K65261396-002-01-3_LINCSCP_203532	0.0948446	179324-69-7_LINCSCP_71863	0.0217011	179324-69-7_LINCSCP_142110	1.74941	bortezomib_PG_321	0.381166	179324-69-7_LINCSCP_127408	1.74881
MLN 2238_LINCSCP_43801	0.0940875	179324-69-7_LINCSCP_153568	0.021578	AZATHIOPRINE_DM_1858	1.74919	179324-69-7_LINCSCP_159592	0.379888	179324-69-7_LINCSCP_109085	1.74764
Cyclophosphamide_CTRS_1542	0.0925593	179324-69-7_LINCSCP_118780	0.0203262	Tamatinib_LINCSCP_145332	1.74907	179324-69-7_LINCSCP_126604	0.378851	179324-69-7_LINCSCP_160395	1.74472
179324-69-7_LINCSCP_98353	0.0876324	179324-69-7_LINCSCP_153569	0.0202621	179324-69-7_LINCSCP_137070	1.74892	MLN 2238_LINCSCP_53611	0.377079	179324-69-7_LINCSCP_127049	1.74435
179324-69-7_LINCSCP_172554	0.0866341	bortezomib_PG_375	0.0190197	179324-69-7_LINCSCP_140035	1.74812	179324-69-7_LINCSCP_162115	0.376704	179324-69-7_LINCSCP_159316	1.74343
Cyclosporine_LINCSCP_55636	0.0849767	MLN 2238_LINCSCP_37185	0.0185735	179324-69-7_LINCSCP_135358	1.7469	179324-69-7_LINCSCP_126966	0.375584	179324-69-7_LINCSCP_124085	1.74309
Cyclosporine_LINCSCP_33435	0.0840132	179324-69-7_LINCSCP_159678	0.0179515	METHOTREXATE_DM_3868	1.74661	179324-69-7_LINCSCP_161035	0.375233	179324-69-7_LINCSCP_94827	1.7421
179324-69-7_LINCSCP_10236	0.0838001	179324-69-7_LINCSCP_71508	0.0173858	CHOLECALCIFEROL_DM_392	1.74448	179324-69-7_LINCSCP_158239	0.374436	179324-69-7_LINCSCP_142197	1.74204
179324-69-7_LINCSCP_173271	0.0790652	Cyclosporin A_LINCSCP_160547	0.0171671	Seocalcitol_LINCSCP_73918	1.74348	179324-69-7_LINCSCP_157793	0.374191	179324-69-7_LINCSCP_142198	1.74172
179324-69-7_LINCSCP_127413	0.0778059	179324-69-7_LINCSCP_161751	0.0159706	179324-69-7_LINCSCP_98775	1.73866	179324-69-7_LINCSCP_172111	0.372506	179324-69-7_LINCSCP_108726	1.74046
bortezomib_PG_475	0.0770532	179324-69-7_LINCSCP_101990	0.0144574	CHOLECALCIFEROL_DM_2369	1.73852	179324-69-7_LINCSCP_162559	0.371237	179324-69-7_LINCSCP_110965	1.73829
179324-69-7_LINCSCP_105219	0.0763706	179324-69-7_LINCSCP_10648	0.0138368	179324-69-7_LINCSCP_139314	1.73818	179324-69-7_LINCSCP_120132	0.370987	179324-69-7_LINCSCP_121572	1.73801
179324-69-7_LINCSCP_78288	0.0755738	179324-69-7_LINCSCP_161836	0.00922407	179324-69-7_LINCSCP_137435	1.73614	MLN 2238_LINCSCP_126492	0.367159	179324-69-7_LINCSCP_103426	1.73756
179324-69-7_LINCSCP_154643	0.0748629	179324-69-7_LINCSCP_71507	0.00862628	Tamatinib_LINCSCP_153864	1.73401	179324-69-7_LINCSCP_127684	0.366038	Lenalidomide_LINCSCP_89972	1.73755
BRD-K65261396-002-01-3_LINCSCP_58631	0.0733921	179324-69-7_LINCSCP_96981	0.00808601	179324-69-7_LINCSCP_137515	1.73298	Cyclosporine_CTRS_73	0.364573	179324-69-7_LINCSCP_137875	1.73351
Seocalcitol_LINCSCP_104064	0.0731205	179324-69-7_LINCSCP_109169	0.00777954	179324-69-7_LINCSCP_105944	1.72836	MLN 2238_LINCSCP_126491	0.363783	179324-69-7_LINCSCP_144269	1.73328
Tacalcitol_LINCSCP_108911	0.071464	179324-69-7_LINCSCP_101267	0.0077364	Tamatinib_LINCSCP_131536	1.72335	bortezomib_PG_397	0.36276	179324-69-7_LINCSCP_105222	1.73243
179324-69-7_LINCSCP_109887	0.0712163	179324-69-7_LINCSCP_71779	0.00581824	Cyclosporin A_LINCSCP_78795	1.72288	179324-69-7_LINCSCP_38869	0.362551	179324-69-7_LINCSCP_141837	1.73226
MLN 2238_CTRS_751	0.0687929	179324-69-7_LINCSCP_95183	0.00571389	179324-69-7_LINCSCP_124087	1.72285	179324-69-7_LINCSCP_166444	0.362304	179324-69-7_LINCSCP_105140	1.73148
179324-69-7_LINCSCP_173631	0.0685157	179324-69-7_LINCSCP_153121	0.00536508	MLN 2238_LINCSCP_30637	1.72242	METHOTREXATE_DM_3850	0.361012	179324-69-7_LINCSCP_142553	1.73044
179324-69-7_CTRS_8057	0.0677403	179324-69-7_LINCSCP_153841	0.00491862	179324-69-7_LINCSCP_143994	1.72241	179324-69-7_LINCSCP_162473	0.358932	179324-69-7_LINCSCP_138598	1.72898
179324-69-7_LINCSCP_166443	0.065985	Azathioprine_LINCSCP_135343	0.00473406	Cyclosporine_LINCSCP_220892	1.72049	179324-69-7_LINCSCP_175344	0.356625	179324-69-7_LINCSCP_144357	1.72865
Amethopterin_LINCSCP_17037	0.0648168	179324-69-7_LINCSCP_162472	0.00249929	179324-69-7_LINCSCP_136357	1.71784	179324-69-7_LINCSCP_159591	0.35601	179324-69-7_LINCSCP_103339	1.72565
179324-69-7_LINCSCP_166807	0.0647913	179324-69-7_LINCSCP_154286	0.00243457	Seocalcitol_LINCSCP_73914	1.71704	Cyclosporine_LINCSCP_52705	0.353426	Cyclosporine_LINCSCP_33296	1.72524
179324-69-7_LINCSCP_175342	0.0641529	179324-69-7_LINCSCP_73554	0.00242719	179324-69-7_LINCSCP_137075	1.71555	179324-69-7_LINCSCP_162556	0.351861	179324-69-7_LINCSCP_160757	1.72453
179324-69-7_LINCSCP_157795	0.0628403	179324-69-7_LINCSCP_121216	0.00234044	Alfacalcidol_LINCSCP_47665	1.71203	179324-69-7_LINCSCP_120217	0.34329	179324-69-7_LINCSCP_106577	1.72353
179324-69-7_LINCSCP_77209	0.0622756	179324-69-7_LINCSCP_89735	0.00226639	MLN9708_LINCSCP_140911	1.71159	179324-69-7_LINCSCP_158237	0.341685	179324-69-7_LINCSCP_108809	1.72317
179324-69-7_LINCSCP_156800	0.0597088	IL-2_EBI_161	0.00167167	Calcitriol_LINCSCP_31761	1.70954	179324-69-7_LINCSCP_175345	0.33742	179324-69-7_LINCSCP_170763	1.72272
SMP2_000081_LINCSCP_289022	0.0594821	179324-69-7_LINCSCP_157520	0.00107128	Methotrexate_CTRS_2594	1.70745	179324-69-7_LINCSCP_119503	0.335773	179324-69-7_LINCSCP_122375	1.71824
bortezomib_PG_384	0.0575912	179324-69-7_LINCSCP_79640	0.000512721	METHOTREXATE_DM_3855	1.70738	Fludarabine_LINCSCP_273529	0.334023	179324-69-7_LINCSCP_119777	1.71713
179324-69-7_LINCSCP_106575	0.056457	179324-69-7_LINCSCP_79638	0.000441833	179324-69-7_LINCSCP_138872	1.70251	179324-69-7_LINCSCP_159593	0.332808	179324-69-7_LINCSCP_142194	1.7168
179324-69-7_LINCSCP_171038	0.0558928	SMP2_000081_LINCSCP_215464	0.000431406	179324-69-7_LINCSCP_137159	1.70214	179324-69-7_LINCSCP_110885	0.332446	179324-69-7_LINCSCP_12660	1.71361
179324-69-7_LINCSCP_21087	0.0555391	bortezomib_PG_338	8.63206e-05	179324-69-7_LINCSCP_138514	1.70211	179324-69-7_LINCSCP_161773	0.331595	179324-69-7_LINCSCP_125971	1.71202
179324-69-7_LINCSCP_142195	0.0507345	179324-69-7_LINCSCP_161475	9.27148e-06	179324-69-7_LINCSCP_137791	1.70102	179324-69-7_LINCSCP_156442	0.329087	179324-69-7_LINCSCP_106216	1.71165
179324-69-7_LINCSCP_107373	0.0506478	179324-69-7_LINCSCP_125887	-0.000940442	Tamatinib_LINCSCP_13491	1.69404	bortezomib_PG_428	0.327239	179324-69-7_LINCSCP_160758	1.71131
179324-69-7_LINCSCP_156803	0.0489091	MLN 2238_LINCSCP_161276	-0.00156342	Tamatinib_LINCSCP_87956	1.69329	179324-69-7_LINCSCP_154285	0.325988	179324-69-7_LINCSCP_127409	1.7109
179324-69-7_LINCSCP_77844	0.0488282	179324-69-7_LINCSCP_101902	-0.00235773	179324-69-7_LINCSCP_124172	1.69267	179324-69-7_LINCSCP_140755	0.325692	179324-69-7_LINCSCP_123371	1.70948
179324-69-7_LINCSCP_110245	0.0486857	179324-69-7_LINCSCP_153484	-0.00379595	Lenalidomide_LINCSCP_101777	1.69	179324-69-7_LINCSCP_119857	0.324666	179324-69-7_LINCSCP_126607	1.70901
179324-69-7_LINCSCP_76409	0.0485445	179324-69-7_LINCSCP_72224	-0.00633777	179324-69-7_LINCSCP_140669	1.68971	Tamatinib_LINCSCP_24498	0.324248	179324-69-7_LINCSCP_125525	1.70851
179324-69-7_LINCSCP_172550	0.0474453	179324-69-7_LINCSCP_152761	-0.00706685	179324-69-7_LINCSCP_53245	1.68659	179324-69-7_LINCSCP_174627	0.321188	179324-69-7_LINCSCP_141113	1.70849
179324-69-7_LINCSCP_109083	0.045879	179324-69-7_LINCSCP_101907	-0.00718746	179324-69-7_LINCSCP_143993	1.68296	179324-69-7_LINCSCP_121297	0.320038	MLN 2238_LINCSCP_79527	1.70694
179324-69-7_LINCSCP_94826	0.045338	bortezomib_PG_530	-0.00763005	179324-69-7_LINCSCP_136356	1.68107	Cyclophosphamide_CTRS_9123	0.31984	179324-69-7_LINCSCP_12575	1.7064
Tamatinib_LINCSCP_44913	0.0441004	179324-69-7_LINCSCP_97973	-0.00817496	179324-69-7_LINCSCP_124170	1.68084	179324-69-7_LINCSCP_161771	0.318295	179324-69-7_LINCSCP_139954	1.70372
179324-69-7_LINCSCP_168960	0.0431624	MLN 2238_LINCSCP_45228	-0.00980873	SMP2_000081_LINCSCP_25472	1.67853	179324-69-7_LINCSCP_154205	0.315412	179324-69-7_LINCSCP_138513	1.70349
179324-69-7_LINCSCP_105221	0.0427982	179324-69-7_LINCSCP_161837	-0.00995301	179324-69-7_LINCSCP_107374	1.67637	179324-69-7_LINCSCP_80790	0.313715	179324-69-7_LINCSCP_136438	1.70229
Lenalidomide_LINCSCP_71658	0.0416236	179324-69-7_LINCSCP_102351	-0.0101743	179324-69-7_CTRS_2849	1.67482	179324-69-7_LINCSCP_161114	0.31354	179324-69-7_LINCSCP_124889	1.70018
179324-69-7_LINCSCP_53386	0.040135	179324-69-7_LINCSCP_161477	-0.010462	179324-69-7_LINCSCP_137158	1.67326	179324-69-7_LINCSCP_157877	0.313133	179324-69-7_LINCSCP_109527	1.69828
179324-69-7_LINCSCP_74626	0.0396313	179324-69-7_LINCSCP_141751	-0.0112742	Seocalcitol_LINCSCP_155647	1.67201	179324-69-7_LINCSCP_108091	0.313108	179324-69-7_LINCSCP_108812	1.69546
179324-69-7_LINCSCP_170762	0.0388352	179324-69-7_LINCSCP_153206	-0.0135006	179324-69-7_LINCSCP_171036	1.66923	bortezomib_PG_608	0.312723	179324-69-7_LINCSCP_55545	1.69519
179324-69-7_LINCSCP_109086	0.0377634	179324-69-7_LINCSCP_122290	-0.0151466	Methotrexate_CTRS_3073	1.66525	179324-69-7_LINCSCP_159674	0.311154	179324-69-7_LINCSCP_109171	1.69357
etanercept_EBI_140	0.0373181	179324-69-7_LINCSCP_167798	-0.015246	179324-69-7_LINCSCP_124088	1.66345	179324-69-7_LINCSCP_173185	0.308118	179324-69-7_LINCSCP_110607	1.69287
179324-69-7_LINCSCP_77843	0.036441	179324-69-7_LINCSCP_103698	-0.015657	179324-69-7_LINCSCP_143570	1.65783	179324-69-7_LINCSCP_154284	0.307682	179324-69-7_LINCSCP_123013	1.69269
179324-69-7_LINCSCP_156799	0.035768	179324-69-7_LINCSCP_153929	-0.0159856	Cyclosporine_CTRS_4380	1.65034	MLN 2238_LINCSCP_57200	0.305772	179324-69-7_LINCSCP_108367	1.69102
179324-69-7_LINCSCP_106218	0.0325856	179324-69-7_LINCSCP_101905	-0.0175509	179324-69-7_LINCSCP_38103	1.64506	179324-69-7_LINCSCP_153205	0.304461	179324-69-7_LINCSCP_160396	1.68924
Cyclosporin A_LINCSCP_160544	0.0316265	179324-69-7_LINCSCP_121933	-0.0178445	Calcitriol_LINCSCP_30520	1.6408	179324-69-7_LINCSCP_156354	0.304427	MLN9708_LINCSCP_140912	1.68736
179324-69-7_LINCSCP_97253	0.0313388	179324-69-7_LINCSCP_98349	-0.0186076	Cyclosporin A_LINCSCP_160545	1.63492	179324-69-7_LINCSCP_110162	0.303127	179324-69-7_LINCSCP_157437	1.68602
179324-69-7_LINCSCP_77488	0.0291603	179324-69-7_LINCSCP_117979	-0.0193461	bortezomib_PG_597	1.63396	179324-69-7_LINCSCP_171755	0.300669	179324-69-7_LINCSCP_109890	1.68549
179324-69-7_LINCSCP_104060	0.0282193	179324-69-7_LINCSCP_121213	-0.0194975	179324-69-7_LINCSCP_49793	1.63238	Tacrolimus_LINCSCP_33022	0.299015	179324-69-7_LINCSCP_160397	1.68513
bortezomib_PG_378	0.0271533	179324-69-7_CTRS_5234	-0.0216174	Tamatinib_LINCSCP_85849	1.63229	MLN 2238_LINCSCP_21402	0.298663	179324-69-7_LINCSCP_127324	1.68271
Tacrolimus_CTRS_3700	0.0260406	bortezomib_PG_431	-0.0225896	179324-69-7_LINCSCP_49795	1.62778	179324-69-7_LINCSCP_45244	0.29866	179324-69-7_LINCSCP_138596	1.68194
179324-69-7_LINCSCP_173268	0.0251488	179324-69-7_LINCSCP_71862	-0.0227114	Cyclosporine_LINCSCP_4438	1.62172	179324-69-7_LINCSCP_173543	0.298431	179324-69-7_LINCSCP_120578	1.68101
179324-69-7_LINCSCP_39821	0.0239505	179324-69-7_LINCSCP_80012	-0.0227503	Cyclosporine_LINCSCP_289172	1.62096	179324-69-7_LINCSCP_125524	0.298364	179324-69-7_LINCSCP_124808	1.67792
179324-69-7_LINCSCP_120215	0.0238971	bortezomib_PG_397	-0.0227928	Fludarabine_LINCSCP_47330	1.60801	179324-69-7_LINCSCP_158595	0.295606	179324-69-7_LINCSCP_166721	1.67782
179324-69-7_LINCSCP_21086	0.0218649	179324-69-7_LINCSCP_162195	-0.0234045	Azathioprine_LINCSCP_118760	1.43435	179324-69-7_LINCSCP_102347	0.293885	179324-69-7_LINCSCP_12735	1.67747
Iguratimod_LINCSCP_121492	0.0192594	179324-69-7_LINCSCP_158596	-0.023693	Tamatinib_LINCSCP_39183	0.709969	Leflunomide_LINCSCP_97842	0.293286	179324-69-7_LINCSCP_120492	1.67733
2-Fluoroadenosine_LINCSCP_52165	0.019066	179324-69-7_LINCSCP_153122	-0.0241154	Tamatinib_LINCSCP_102286	0.657644	179324-69-7_LINCSCP_172912	0.291234	179324-69-7_LINCSCP_106931	1.6771
179324-69-7_LINCSCP_29406	0.0186049	MLN 2238_LINCSCP_161278	-0.0254134	bortezomib_PG_500	0.634091	179324-69-7_LINCSCP_174623	0.290388	179324-69-7_LINCSCP_166447	1.67654
179324-69-7_LINCSCP_21771	0.0160782	179324-69-7_LINCSCP_119858	-0.0256993	Tamatinib_LINCSCP_163532	0.577777	bortezomib_PG_610	0.290009	179324-69-7_LINCSCP_109530	1.67614
CYCLOPHOSPHAMIDE_DM_462	0.0158633	179324-69-7_LINCSCP_80792	-0.0258394	CYCLOPHOSPHAMIDE_DM_2580	0.539127	179324-69-7_LINCSCP_173629	0.287395	179324-69-7_LINCSCP_107293	1.67557
Tamatinib_LINCSCP_19309	0.0158479	179324-69-7_LINCSCP_125885	-0.0270334	Cyclophosphamide_LINCSCP_59423	0.521427	179324-69-7_LINCSCP_158515	0.287297	179324-69-7_LINCSCP_123730	1.6752
179324-69-7_LINCSCP_174708	0.0146826	179324-69-7_LINCSCP_72495	-0.0301281	Azathioprine_LINCSCP_236829	0.507557	179324-69-7_LINCSCP_157879	0.285914	179324-69-7_LINCSCP_108814	1.67404
bortezomib_PG_353	0.0142827	179324-69-7_LINCSCP_89739	-0.0312547	Cyclosporine_LINCSCP_267360	0.489488	179324-69-7_LINCSCP_159318	0.285502	Cyclosporin A_LINCSCP_241270	1.66679
MLN9708_LINCSCP_172709	0.0138132	179324-69-7_LINCSCP_119778	-0.0324927	179324-69-7_CTRS_6670	0.474724	Cyclosporin A_LINCSCP_56384	0.283389	179324-69-7_LINCSCP_110610	1.66499
179324-69-7_LINCSCP_172549	0.0135671	AZATHIOPRINE_DM_195	-0.0325279	Pepstatin_LINCSCP_291112	0.461617	bortezomib_PG_347	0.280965	179324-69-7_LINCSCP_107015	1.66452
179324-69-7_LINCSCP_171477	0.0126306	179324-69-7_LINCSCP_96979	-0.0335407	Seocalcitol_LINCSCP_92257	0.416493	179324-69-7_LINCSCP_108009	0.279778	179324-69-7_LINCSCP_136436	1.66088
SMP2_000081_LINCSCP_57066	0.0125044	Leflunomide_LINCSCP_97842	-0.0347008	Leflunomide_LINCSCP_79505	0.408912	179324-69-7_LINCSCP_159951	0.278597	179324-69-7_LINCSCP_141835	1.65967
179324-69-7_LINCSCP_175068	0.011473	179324-69-7_LINCSCP_97339	-0.0347269	Seocalcitol_LINCSCP_120860	0.400332	179324-69-7_LINCSCP_157517	0.278206	179324-69-7_LINCSCP_141390	1.65905
179324-69-7_LINCSCP_76411	0.0105145	179324-69-7_LINCSCP_142558	-0.0347754	MLN 2238_CTRS_9725	0.380742	179324-69-7_LINCSCP_127327	0.275496	179324-69-7_LINCSCP_102982	1.65773
179324-69-7_LINCSCP_108006	0.0101997	179324-69-7_LINCSCP_120491	-0.034889	Pepstatin_LINCSCP_30360	0.380288	bortezomib_PG_334	0.275149	179324-69-7_LINCSCP_157433	1.65658
179324-69-7_LINCSCP_171476	0.00891931	179324-69-7_LINCSCP_166444	-0.0350335	Tamatinib_LINCSCP_145682	0.369576	179324-69-7_LINCSCP_157520	0.274869	179324-69-7_LINCSCP_109448	1.65643
MLN 2238_LINCSCP_174869	0.00847769	bortezomib_PG_608	-0.0369053	bortezomib_PG_453	0.361362	MLN 2238_LINCSCP_45228	0.27337	179324-69-7_LINCSCP_160398	1.65625
179324-69-7_LINCSCP_158872	0.00759816	179324-69-7_LINCSCP_160310	-0.0384831	AZATHIOPRINE_DM_1844	0.351287	179324-69-7_LINCSCP_173992	0.27305	179324-69-7_LINCSCP_125888	1.65207
179324-69-7_LINCSCP_77568	0.00752146	179324-69-7_LINCSCP_158239	-0.0390892	Tamatinib_LINCSCP_132595	0.347145	bortezomib_PG_607	0.272568	179324-69-7_LINCSCP_136352	1.65188
179324-69-7_LINCSCP_120137	0.00661515	179324-69-7_LINCSCP_166720	-0.0397025	Tamatinib_LINCSCP_131185	0.346253	Seocalcitol_LINCSCP_120857	0.271308	MLN 2238_LINCSCP_143078	1.65186
179324-69-7_LINCSCP_154564	0.00623103	179324-69-7_LINCSCP_160037	-0.040409	MLN 2238_CTRS_6439	0.338651	179324-69-7_LINCSCP_121211	0.270337	179324-69-7_LINCSCP_138239	1.65132
MLN 2238_LINCSCP_53837	0.00621999	179324-69-7_LINCSCP_153842	-0.0410231	Seocalcitol_LINCSCP_169247	0.321812	179324-69-7_LINCSCP_19422	0.268509	MLN 2238_LINCSCP_79525	1.65061
179324-69-7_LINCSCP_72854	0.00374188	179324-69-7_LINCSCP_161476	-0.0417024	Tamatinib_LINCSCP_11672	0.318436	179324-69-7_LINCSCP_160038	0.266499	179324-69-7_LINCSCP_138154	1.64571
bortezomib_PG_327	0.00371958	179324-69-7_LINCSCP_153567	-0.0443948	bortezomib_PG_487	0.309464	METHOTREXATE_DM_987	0.264834	179324-69-7_LINCSCP_141393	1.64457
179324-69-7_LINCSCP_153480	0.00344332	179324-69-7_LINCSCP_118060	-0.0453588	TACROLIMUS_DM_4924	0.304312	179324-69-7_LINCSCP_171837	0.264367	179324-69-7_LINCSCP_134643	1.64456
179324-69-7_LINCSCP_170319	0.00333198	179324-69-7_LINCSCP_101189	-0.0456653	CYCLOPHOSPHAMIDE_DM_464	0.301107	179324-69-7_LINCSCP_158596	0.262649	Tamatinib_LINCSCP_29717	1.64329
Lenalidomide_LINCSCP_54070	0.00171435	179324-69-7_LINCSCP_101188	-0.0476638	179324-69-7_LINCSCP_50675	0.283529	179324-69-7_LINCSCP_172113	0.261427	179324-69-7_LINCSCP_120937	1.6396
179324-69-7_LINCSCP_126983	0.000794741	179324-69-7_LINCSCP_158595	-0.0479931	179324-69-7_LINCSCP_141115	0.279143	179324-69-7_LINCSCP_162113	0.26126	179324-69-7_LINCSCP_140038	1.63948
179324-69-7_LINCSCP_106573	-0.000125405	179324-69-7_LINCSCP_159232	-0.0491431	Tamatinib_LINCSCP_50942	0.263031	Tacrolimus_CTRS_4180	0.259389	179324-69-7_LINCSCP_124893	1.63888
179324-69-7_LINCSCP_108089	-0.000989363	179324-69-7_LINCSCP_153925	-0.051685	179324-69-7_LINCSCP_38867	0.256044	179324-69-7_LINCSCP_155638	0.257	SMP2_000081_LINCSCP_925	1.63693
179324-69-7_LINCSCP_176145	-0.00166173	179324-69-7_LINCSCP_101268	-0.0521589	Cyclosporine_LINCSCP_55790	0.251362	bortezomib_PG_587	0.256117	179324-69-7_LINCSCP_105496	1.63506
179324-69-7_LINCSCP_171393	-0.00198298	bortezomib_PG_335	-0.0529254	179324-69-7_LINCSCP_143912	0.251132	179324-69-7_LINCSCP_71062	0.25528	179324-69-7_LINCSCP_105583	1.63488
179324-69-7_LINCSCP_174712	-0.00351101	179324-69-7_LINCSCP_120133	-0.0544554	METHOTREXATE_DM_3861	0.247972	179324-69-7_LINCSCP_156358	0.254099	179324-69-7_LINCSCP_134555	1.63165
179324-69-7_LINCSCP_123814	-0.0040224	Iguratimod_LINCSCP_104693	-0.0558517	Cyclosporin A_LINCSCP_13994	0.244688	179324-69-7_LINCSCP_159950	0.253634	179324-69-7_LINCSCP_126692	1.63162
179324-69-7_LINCSCP_121299	-0.00497671	179324-69-7_LINCSCP_153844	-0.056933	Tamatinib_LINCSCP_163885	0.230961	179324-69-7_LINCSCP_162474	0.252149	179324-69-7_LINCSCP_136076	1.62998
179324-69-7_LINCSCP_106299	-0.00529547	179324-69-7_LINCSCP_152850	-0.0572484	METHOTREXATE_DM_3858	0.229968	bortezomib_PG_633	0.251838	179324-69-7_LINCSCP_105858	1.62883
179324-69-7_LINCSCP_173270	-0.00576481	179324-69-7_LINCSCP_119501	-0.0574718	Seocalcitol_LINCSCP_92254	0.225766	179324-69-7_LINCSCP_160754	0.250044	Tamatinib_LINCSCP_129774	1.62633
179324-69-7_LINCSCP_105138	-0.00595986	179324-69-7_LINCSCP_102622	-0.0579648	Tamatinib_LINCSCP_87957	0.222975	179324-69-7_LINCSCP_158153	0.249448	179324-69-7_LINCSCP_108453	1.626
179324-69-7_LINCSCP_156802	-0.00634552	179324-69-7_LINCSCP_153205	-0.05963	Azathioprine_LINCSCP_34376	0.219991	179324-69-7_LINCSCP_158513	0.248091	179324-69-7_LINCSCP_103425	1.62354
MLN 2238_LINCSCP_13578	-0.00682805	179324-69-7_LINCSCP_137877	-0.0603565	AZATHIOPRINE_DM_1856	0.219651	179324-69-7_LINCSCP_155362	0.24574	179324-69-7_LINCSCP_138956	1.62306
179324-69-7_LINCSCP_168517	-0.00708978	Methotrexate_CTRS_728	-0.0615744	MLN 2238_LINCSCP_161281	0.219272	179324-69-7_LINCSCP_155278	0.245272	179324-69-7_LINCSCP_104061	1.62294
MLN 2238_LINCSCP_39812	-0.00846779	179324-69-7_LINCSCP_105859	-0.0621274	Tamatinib_LINCSCP_115841	0.2096	179324-69-7_LINCSCP_153841	0.242342	179324-69-7_LINCSCP_108369	1.62126
MLN 2238_LINCSCP_53503	-0.00916671	179324-69-7_LINCSCP_160754	-0.0624217	MLN 2238_LINCSCP_53725	0.208916	Iguratimod_LINCSCP_104696	0.241878	179324-69-7_LINCSCP_110884	1.62115
MLN 2238_LINCSCP_19591	-0.00921598	179324-69-7_LINCSCP_72222	-0.062762	TACROLIMUS_DM_1322	0.205918	179324-69-7_LINCSCP_161034	0.240875	179324-69-7_LINCSCP_157162	1.61885
179324-69-7_LINCSCP_120136	-0.0099334	179324-69-7_LINCSCP_53068	-0.0645924	Fludarabine_LINCSCP_227986	0.204868	179324-69-7_LINCSCP_153484	0.239838	179324-69-7_LINCSCP_101627	1.61747
SCHEMBL3655059_LINCSCP_46899	-0.0108888	179324-69-7_LINCSCP_142914	-0.0651723	179324-69-7_LINCSCP_143567	0.204321	179324-69-7_LINCSCP_152850	0.23897	179324-69-7_LINCSCP_143914	1.61627
179324-69-7_LINCSCP_77842	-0.011042	179324-69-7_PG_5728	-0.0653727	bortezomib_PG_373	0.196697	179324-69-7_LINCSCP_159678	0.235307	179324-69-7_LINCSCP_140312	1.61583
MLN 2238_CTRS_1194	-0.0125905	MLN 2238_LINCSCP_161280	-0.0654816	Calcitriol_LINCSCP_21674	0.190807	bortezomib_PG_435	0.233601	179324-69-7_LINCSCP_161752	1.61445
179324-69-7_LINCSCP_77214	-0.0140979	Tamatinib_LINCSCP_51117	-0.0661464	Tamatinib_LINCSCP_17671	0.179023	179324-69-7_LINCSCP_162196	0.232151	179324-69-7_LINCSCP_137874	1.60883
179324-69-7_LINCSCP_96258	-0.014872	179324-69-7_LINCSCP_153564	-0.0664775	Tacrolimus_CTRS_9380	0.178407	179324-69-7_LINCSCP_158600	0.231183	179324-69-7_LINCSCP_159314	1.60852
179324-69-7_LINCSCP_106574	-0.0173805	179324-69-7_LINCSCP_120218	-0.0675174	179324-69-7_LINCSCP_142913	0.176317	179324-69-7_LINCSCP_171118	0.230916	Tamatinib_LINCSCP_115840	1.60796
179324-69-7_LINCSCP_124445	-0.0182124	179324-69-7_LINCSCP_98333	-0.0692203	Leflunomide_LINCSCP_126477	0.175832	179324-69-7_LINCSCP_171836	0.230537	179324-69-7_LINCSCP_120493	1.60641
179324-69-7_LINCSCP_37954	-0.0189978	179324-69-7_LINCSCP_153208	-0.0696774	179324-69-7_LINCSCP_107289	0.173471	179324-69-7_LINCSCP_157436	0.228028	MLN9708_LINCSCP_107529	1.60565
179324-69-7_LINCSCP_157158	-0.0190426	179324-69-7_LINCSCP_173629	-0.0700192	179324-69-7_LINCSCP_161834	0.165674	179324-69-7_LINCSCP_162114	0.227343	TACROLIMUS_DM_4922	1.60383
179324-69-7_LINCSCP_74708	-0.019126	179324-69-7_LINCSCP_154204	-0.070132	179324-69-7_LINCSCP_139675	0.161417	179324-69-7_LINCSCP_159679	0.222211	179324-69-7_LINCSCP_110521	1.60174
179324-69-7_LINCSCP_171478	-0.0206479	179324-69-7_LINCSCP_174707	-0.0704803	Cyclosporin A_LINCSCP_174139	0.157925	179324-69-7_LINCSCP_173989	0.221525	179324-69-7_LINCSCP_134916	1.60047
179324-69-7_LINCSCP_170402	-0.0206606	179324-69-7_LINCSCP_122018	-0.0712689	179324-69-7_CTRS_531	0.157694	bortezomib_PG_349	0.220278	179324-69-7_LINCSCP_161768	1.59921
Cyclosporine_CTRS_1523	-0.0243865	179324-69-7_LINCSCP_97258	-0.0713596	179324-69-7_LINCSCP_135359	0.152225	179324-69-7_LINCSCP_158154	0.219819	179324-69-7_LINCSCP_137793	1.59881
179324-69-7_LINCSCP_171395	-0.0251817	179324-69-7_LINCSCP_121655	-0.0716825	Calcitriol_LINCSCP_12454	0.151948	179324-69-7_LINCSCP_108094	0.218642	Leflunomide_LINCSCP_109671	1.59869
179324-69-7_LINCSCP_74709	-0.0262268	179324-69-7_LINCSCP_153483	-0.0723188	Tacalcitol_LINCSCP_125712	0.151065	179324-69-7_LINCSCP_173991	0.218524	Iguratimod_LINCSCP_74543	1.59817
179324-69-7_LINCSCP_155995	-0.0265756	179324-69-7_LINCSCP_152847	-0.0735882	Tamatinib_LINCSCP_102288	0.150995	179324-69-7_LINCSCP_160672	0.217878	179324-69-7_LINCSCP_109528	1.59792
179324-69-7_LINCSCP_171479	-0.0265877	179324-69-7_LINCSCP_125529	-0.0737312	179324-69-7_LINCSCP_135277	0.149457	Cyclosporine_CTRS_5336	0.217667	179324-69-7_LINCSCP_125526	1.595
Cyclosporine_LINCSCP_291687	-0.0270821	179324-69-7_LINCSCP_73553	-0.0738315	Tamatinib_LINCSCP_86203	0.148658	179324-69-7_LINCSCP_79637	0.217032	179324-69-7_LINCSCP_157522	1.59379
Seocalcitol_LINCSCP_137438	-0.0277481	179324-69-7_LINCSCP_120219	-0.0749601	179324-69-7_LINCSCP_139230	0.14677	179324-69-7_LINCSCP_153206	0.215871	179324-69-7_LINCSCP_157434	1.5909
179324-69-7_LINCSCP_174348	-0.0284941	MLN9708_LINCSCP_159115	-0.0756949	179324-69-7_LINCSCP_142832	0.146109	179324-69-7_LINCSCP_162472	0.215809	Azathioprine_LINCSCP_59578	1.58947
179324-69-7_LINCSCP_125613	-0.0285369	179324-69-7_LINCSCP_154205	-0.0757108	Cyclosporin A_LINCSCP_56506	0.145497	179324-69-7_LINCSCP_173903	0.215676	179324-69-7_LINCSCP_138150	1.58674
179324-69-7_LINCSCP_54358	-0.0294585	179324-69-7_LINCSCP_72496	-0.0770983	Azathioprine_LINCSCP_296052	0.141111	179324-69-7_LINCSCP_158151	0.214088	SMP2_000081_LINCSCP_54489	1.58515
MLN 2238_LINCSCP_50662	-0.0298381	179324-69-7_LINCSCP_162559	-0.0775469	179324-69-7_LINCSCP_143571	0.140293	179324-69-7_LINCSCP_152846	0.213024	179324-69-7_LINCSCP_101628	1.58471
179324-69-7_LINCSCP_77210	-0.0301505	MLN9708_LINCSCP_124325	-0.0782624	179324-69-7_LINCSCP_140034	0.139304	179324-69-7_LINCSCP_171834	0.212715	179324-69-7_LINCSCP_136794	1.5808
179324-69-7_LINCSCP_124891	-0.0316539	179324-69-7_LINCSCP_153845	-0.0789956	Tacrolimus_CTRS_8904	0.138428	179324-69-7_LINCSCP_171753	0.212644	179324-69-7_LINCSCP_140036	1.58052
179324-69-7_LINCSCP_110883	-0.0321668	179324-69-7_LINCSCP_98334	-0.0792852	179324-69-7_LINCSCP_143553	0.136065	179324-69-7_LINCSCP_162194	0.212267	Cyclosporin A_LINCSCP_44181	1.57842
Lenalidomide_LINCSCP_153354	-0.0322119	179324-69-7_LINCSCP_123811	-0.0813053	MLN 2238_LINCSCP_30861	0.135535	bortezomib_PG_577	0.211945	179324-69-7_LINCSCP_159234	1.57561
bortezomib_PG_602	-0.0337646	179324-69-7_LINCSCP_159675	-0.0813299	MLN 2238_CTRS_8305	0.135195	179324-69-7_LINCSCP_173548	0.211203	179324-69-7_LINCSCP_137155	1.56599
179324-69-7_LINCSCP_105136	-0.0342349	179324-69-7_LINCSCP_101989	-0.0820672	Tacrolimus_CTRS_1800	0.131544	bortezomib_PG_393	0.210597	179324-69-7_LINCSCP_138957	1.56378
179324-69-7_LINCSCP_176148	-0.0347861	bortezomib_PG_419	-0.0820794	179324-69-7_LINCSCP_143274	0.131217	179324-69-7_LINCSCP_152848	0.210209	179324-69-7_LINCSCP_125251	1.56109
Lenalidomide_LINCSCP_153358	-0.0355141	179324-69-7_LINCSCP_108094	-0.082976	179324-69-7_LINCSCP_143554	0.126552	179324-69-7_LINCSCP_154288	0.210142	179324-69-7_LINCSCP_139318	1.55951
179324-69-7_LINCSCP_173630	-0.0361926	179324-69-7_LINCSCP_172111	-0.0833473	179324-69-7_LINCSCP_143913	0.126154	179324-69-7_LINCSCP_153569	0.209924	179324-69-7_LINCSCP_127769	1.55947
179324-69-7_LINCSCP_173184	-0.0362344	179324-69-7_LINCSCP_137156	-0.083464	MLN 2238_CTRS_4049	0.124076	MLN 2238_LINCSCP_45023	0.208394	179324-69-7_LINCSCP_110966	1.55577
179324-69-7_LINCSCP_136795	-0.0368154	179324-69-7_LINCSCP_167885	-0.0836971	Cyclosporine_LINCSCP_213421	0.124075	179324-69-7_LINCSCP_174264	0.205757	179324-69-7_LINCSCP_137879	1.55189
179324-69-7_LINCSCP_108008	-0.0368694	179324-69-7_LINCSCP_71426	-0.0844148	179324-69-7_LINCSCP_141030	0.123753	179324-69-7_LINCSCP_158235	0.205192	179324-69-7_LINCSCP_167162	1.5503
Hydroxychloroquine_LINCSCP_34562	-0.0371156	179324-69-7_LINCSCP_167886	-0.0847029	179324-69-7_LINCSCP_80793	0.12342	179324-69-7_LINCSCP_167527	0.204547	179324-69-7_LINCSCP_139316	1.54884
179324-69-7_LINCSCP_172829	-0.0371372	179324-69-7_LINCSCP_159954	-0.0852192	Tacalcitol_LINCSCP_125710	0.121481	179324-69-7_LINCSCP_159677	0.202938	179324-69-7_LINCSCP_142554	1.53442
179324-69-7_LINCSCP_126986	-0.0374709	179324-69-7_LINCSCP_159950	-0.0860947	Cyclosporine_LINCSCP_7432	0.119656	Amethopterin_LINCSCP_252808	0.201675	179324-69-7_LINCSCP_142557	1.53413
179324-69-7_LINCSCP_77570	-0.0382471	MLN 2238_LINCSCP_21402	-0.0863037	179324-69-7_LINCSCP_143997	0.119335	179324-69-7_LINCSCP_153566	0.200874	179324-69-7_LINCSCP_138237	1.53008
179324-69-7_LINCSCP_170318	-0.0389244	TACROLIMUS_DM_4920	-0.0870407	Baricitinib_LINCSCP_136869	0.116418	179324-69-7_LINCSCP_80350	0.19972	179324-69-7_LINCSCP_174352	1.53004
179324-69-7_LINCSCP_108010	-0.0401288	MLN 2238_LINCSCP_161277	-0.0871884	GLPG0634_LINCSCP_89842	0.112896	179324-69-7_LINCSCP_158240	0.199496	179324-69-7_LINCSCP_144354	1.52918
179324-69-7_LINCSCP_108368	-0.0402719	179324-69-7_LINCSCP_79639	-0.0893432	Cyclosporin A_LINCSCP_33052	0.110825	bortezomib_PG_323	0.198541	MLN 2238_LINCSCP_109689	1.52498
179324-69-7_LINCSCP_120938	-0.0406904	179324-69-7_LINCSCP_155366	-0.0899353	179324-69-7_LINCSCP_144274	0.1105	179324-69-7_LINCSCP_174349	0.197905	179324-69-7_LINCSCP_134915	1.52484
179324-69-7_LINCSCP_160671	-0.0415827	179324-69-7_LINCSCP_154203	-0.0905565	179324-69-7_LINCSCP_143277	0.108017	179324-69-7_LINCSCP_153928	0.197185	179324-69-7_LINCSCP_134554	1.52156
Hydroxychloroquine_LINCSCP_34460	-0.0417708	179324-69-7_LINCSCP_162113	-0.0908978	179324-69-7_LINCSCP_134556	0.105014	179324-69-7_LINCSCP_154201	0.19714	179324-69-7_LINCSCP_139315	1.51801
Alfacalcidol_LINCSCP_34519	-0.0430798	179324-69-7_LINCSCP_152846	-0.0913345	179324-69-7_LINCSCP_143910	0.10395	179324-69-7_LINCSCP_160035	0.193371	179324-69-7_LINCSCP_121658	1.51779
Cyclosporine_LINCSCP_26949	-0.0437136	179324-69-7_LINCSCP_126604	-0.0915253	Tamatinib_LINCSCP_99756	0.103503	179324-69-7_LINCSCP_159594	0.189892	179324-69-7_LINCSCP_101631	1.51718
179324-69-7_LINCSCP_174626	-0.0456634	179324-69-7_LINCSCP_126690	-0.0922767	Amethopterin_LINCSCP_37210	0.103044	179324-69-7_LINCSCP_158238	0.188463	179324-69-7_LINCSCP_157438	1.51483
MLN9708_LINCSCP_107533	-0.0459423	Lenalidomide_LINCSCP_101776	-0.0929657	Cyclosporin A_LINCSCP_52810	0.101741	bortezomib_PG_361	0.184657	179324-69-7_LINCSCP_137157	1.51288
179324-69-7_LINCSCP_136715	-0.0459465	179324-69-7_LINCSCP_78920	-0.0936532	Tacrolimus_CTRS_6569	0.100079	179324-69-7_LINCSCP_158236	0.182531	179324-69-7_LINCSCP_138955	1.51069
179324-69-7_LINCSCP_173186	-0.0459497	Cyclosporin A_LINCSCP_7640	-0.0939728	Tamatinib_LINCSCP_151149	0.0987265	179324-69-7_LINCSCP_38868	0.182339	bortezomib_PG_413	1.5072
179324-69-7_LINCSCP_21089	-0.0471916	179324-69-7_LINCSCP_125527	-0.0945959	179324-69-7_LINCSCP_137518	0.0987029	179324-69-7_LINCSCP_154289	0.182091	MLN 2238_LINCSCP_143077	1.5069
179324-69-7_LINCSCP_160311	-0.0476314	179324-69-7_LINCSCP_99135	-0.0959364	Cyclophosphamide_CTRS_4399	0.0952753	179324-69-7_LINCSCP_155277	0.181963	179324-69-7_LINCSCP_134999	1.50678
179324-69-7_LINCSCP_167524	-0.0477826	179324-69-7_LINCSCP_123813	-0.0965032	Tamatinib_LINCSCP_15567	0.0917171	179324-69-7_LINCSCP_153927	0.181182	179324-69-7_LINCSCP_175425	1.50283
179324-69-7_CTRS_6195	-0.0496383	179324-69-7_LINCSCP_153123	-0.0972095	179324-69-7_LINCSCP_143193	0.0909683	MLN 2238_LINCSCP_161280	0.180264	179324-69-7_LINCSCP_137876	1.49137
179324-69-7_LINCSCP_109088	-0.0506916	179324-69-7_LINCSCP_161395	-0.097575	179324-69-7_LINCSCP_143278	0.0901015	Cyclosporine_CTRS_7247	0.179111	179324-69-7_LINCSCP_137794	1.491
179324-69-7_LINCSCP_154646	-0.0513423	179324-69-7_LINCSCP_73635	-0.097977	179324-69-7_LINCSCP_80431	0.0892838	179324-69-7_LINCSCP_153121	0.177733	179324-69-7_LINCSCP_175426	1.48199
179324-69-7_LINCSCP_154562	-0.0514281	179324-69-7_LINCSCP_159952	-0.0985064	179324-69-7_LINCSCP_141117	0.0887617	179324-69-7_LINCSCP_154286	0.177397	179324-69-7_LINCSCP_135716	1.48174
Cyclosporin A_LINCSCP_125758	-0.0525365	179324-69-7_LINCSCP_71777	-0.0996216	Calcitriol_LINCSCP_55372	0.0887197	179324-69-7_LINCSCP_152766	0.173926	Cyclosporine_LINCSCP_209972	1.48034
179324-69-7_CTRS_4753	-0.0526463	179324-69-7_LINCSCP_126985	-0.100868	179324-69-7_LINCSCP_136439	0.0872153	179324-69-7_LINCSCP_72495	0.172864	179324-69-7_LINCSCP_139231	1.47034
179324-69-7_LINCSCP_101906	-0.0529952	179324-69-7_LINCSCP_160035	-0.101007	179324-69-7_LINCSCP_143911	0.0848442	179324-69-7_LINCSCP_158597	0.171792	179324-69-7_LINCSCP_175424	1.45822
bortezomib_PG_522	-0.0530707	179324-69-7_LINCSCP_71866	-0.101796	179324-69-7_LINCSCP_99136	0.0847069	Calcitriol_LINCSCP_58123	0.171118	MLN 2238_CTRS_6918	0.707191
179324-69-7_LINCSCP_175340	-0.0531059	179324-69-7_LINCSCP_120217	-0.102286	179324-69-7_LINCSCP_143549	0.0800614	179324-69-7_LINCSCP_153843	0.170992	Calcipotriene_LINCSCP_267186	0.630448
179324-69-7_LINCSCP_143998	-0.0531843	179324-69-7_LINCSCP_174623	-0.102467	179324-69-7_LINCSCP_138238	0.0745897	AZATHIOPRINE_DM_192	0.170539	MLN 2238_LINCSCP_51218	0.555596
179324-69-7_LINCSCP_107649	-0.056975	MLN 2238_LINCSCP_126491	-0.102565	Calcitriol_LINCSCP_12376	0.0722168	IL-2_EBI_161	0.169537	179324-69-7_LINCSCP_53731	0.536455
Metformin_LINCSCP_48	-0.0570616	bortezomib_PG_456	-0.103274	Tamatinib_LINCSCP_218709	0.0681892	179324-69-7_LINCSCP_162558	0.169185	Tacalcitol_LINCSCP_160499	0.524956
179324-69-7_LINCSCP_156718	-0.0570804	179324-69-7_LINCSCP_109443	-0.105048	Azathioprine_LINCSCP_135339	0.0619479	179324-69-7_LINCSCP_153842	0.168666	Leflunomide_LINCSCP_161259	0.514995
179324-69-7_LINCSCP_106214	-0.0570972	179324-69-7_LINCSCP_119059	-0.105311	179324-69-7_LINCSCP_143637	0.0576027	179324-69-7_LINCSCP_153564	0.167841	SMP2_000081_LINCSCP_17642	0.498664
179324-69-7_LINCSCP_108728	-0.0571506	179324-69-7_LINCSCP_45244	-0.106165	Tamatinib_LINCSCP_4506	0.0574682	179324-69-7_LINCSCP_79003	0.167821	Tacrolimus_CTRS_6094	0.494411
179324-69-7_LINCSCP_171037	-0.0571687	MLN9708_LINCSCP_107530	-0.107957	179324-69-7_LINCSCP_138870	0.0569427	179324-69-7_LINCSCP_153208	0.167384	AZATHIOPRINE_DM_1861	0.492767
179324-69-7_LINCSCP_108450	-0.0575902	179324-69-7_LINCSCP_102347	-0.109026	METHOTREXATE_DM_3869	0.0556352	179324-69-7_LINCSCP_173988	0.166898	179324-69-7_LINCSCP_123010	0.48212
179324-69-7_LINCSCP_123369	-0.057715	179324-69-7_LINCSCP_94745	-0.109042	179324-69-7_LINCSCP_135356	0.0525644	179324-69-7_LINCSCP_72499	0.166676	Tacalcitol_LINCSCP_142298	0.475478
179324-69-7_LINCSCP_173546	-0.0582406	179324-69-7_LINCSCP_153210	-0.109487	Cyclosporine_LINCSCP_54840	0.0485083	179324-69-7_LINCSCP_175067	0.166158	FLUDARABINE PHOSPHATE_LINCSCP_142649	0.474207
179324-69-7_LINCSCP_96263	-0.0614472	179324-69-7_LINCSCP_101543	-0.10958	Tamatinib_LINCSCP_113366	0.0422966	bortezomib_PG_452	0.165786	179324-69-7_LINCSCP_118337	0.435265
179324-69-7_LINCSCP_108452	-0.0633303	179324-69-7_LINCSCP_171755	-0.10975	Cyclosporine_LINCSCP_264754	0.0419755	179324-69-7_LINCSCP_171756	0.165774	Fludarabine_LINCSCP_59505	0.425243
179324-69-7_LINCSCP_156714	-0.0640922	Tamatinib_LINCSCP_24498	-0.112709	179324-69-7_LINCSCP_157794	0.0410166	179324-69-7_LINCSCP_153929	0.163754	Seocalcitol_LINCSCP_120862	0.42464
179324-69-7_LINCSCP_109446	-0.0650135	179324-69-7_LINCSCP_153843	-0.112856	179324-69-7_LINCSCP_98417	0.0380026	179324-69-7_LINCSCP_153845	0.163542	179324-69-7_LINCSCP_161769	0.423262
179324-69-7_LINCSCP_156079	-0.0651277	179324-69-7_LINCSCP_80432	-0.113116	MLN 2238_LINCSCP_40129	0.0339283	179324-69-7_LINCSCP_174707	0.163391	179324-69-7_LINCSCP_106658	0.413332
179324-69-7_LINCSCP_172467	-0.0657692	179324-69-7_LINCSCP_152848	-0.113295	Tacrolimus_LINCSCP_223390	0.0312948	179324-69-7_LINCSCP_171034	0.163194	Tacrolimus_CTRS_874	0.395657
179324-69-7_LINCSCP_124892	-0.0662498	179324-69-7_LINCSCP_152764	-0.113401	179324-69-7_LINCSCP_134997	0.0278257	179324-69-7_LINCSCP_91528	0.162826	179324-69-7_LINCSCP_143568	0.395247
Cyclophosphamide_CTRS_32	-0.0667393	179324-69-7_LINCSCP_171837	-0.114813	Tamatinib_LINCSCP_145328	0.0276458	179324-69-7_LINCSCP_153209	0.162457	Tamatinib_LINCSCP_132948	0.375969
179324-69-7_LINCSCP_95457	-0.0677439	179324-69-7_LINCSCP_119857	-0.115885	179324-69-7_LINCSCP_135993	0.0244484	179324-69-7_LINCSCP_155280	0.160191	CYCLOPHOSPHAMIDE_DM_2581	0.375387
179324-69-7_LINCSCP_172466	-0.0696487	179324-69-7_LINCSCP_167884	-0.116516	Tamatinib_LINCSCP_111592	0.0214841	179324-69-7_LINCSCP_171752	0.157822	Tamatinib_LINCSCP_163533	0.375125
Metformin_LINCSCP_174922	-0.0697753	179324-69-7_LINCSCP_105856	-0.118438	179324-69-7_LINCSCP_98774	0.0206686	179324-69-7_LINCSCP_155279	0.156593	Cyclosporine_LINCSCP_215419	0.370397
179324-69-7_LINCSCP_76054	-0.069961	179324-69-7_LINCSCP_126982	-0.119911	179324-69-7_LINCSCP_124532	0.0195775	179324-69-7_LINCSCP_153485	0.155309	Tamatinib_LINCSCP_145681	0.358789
179324-69-7_LINCSCP_175428	-0.0704337	MLN 2238_LINCSCP_161279	-0.119971	25-Hydroxycholecalciferol_LINCSCP_46823	0.0172086	179324-69-7_LINCSCP_152763	0.154906	Lenalidomide_LINCSCP_71655	0.346913
179324-69-7_LINCSCP_77127	-0.0709677	179324-69-7_LINCSCP_103423	-0.121576	Cyclosporine_CTRS_8632	0.0143664	179324-69-7_LINCSCP_140756	0.153438	179324-69-7_LINCSCP_123454	0.346801
FLUDARABINE PHOSPHATE_LINCSCP_79100	-0.071133	179324-69-7_LINCSCP_162194	-0.12178	Baricitinib_LINCSCP_136868	0.014014	179324-69-7_LINCSCP_154204	0.151789	Methotrexate_CTRS_4977	0.345193
179324-69-7_LINCSCP_73910	-0.0713871	179324-69-7_LINCSCP_160674	-0.121827	179324-69-7_LINCSCP_80346	0.0125697	179324-69-7_LINCSCP_160756	0.149943	Seocalcitol_LINCSCP_104066	0.343002
179324-69-7_LINCSCP_73912	-0.0718825	179324-69-7_LINCSCP_157877	-0.12193	179324-69-7_LINCSCP_80077	0.0113231	MLN 2238_LINCSCP_161276	0.149585	179324-69-7_LINCSCP_110163	0.337585
179324-69-7_LINCSCP_170400	-0.0721412	Cyclophosphamide_LINCSCP_34113	-0.122318	Tamatinib_LINCSCP_12932	0.0111706	179324-69-7_LINCSCP_157876	0.147865	179324-69-7_LINCSCP_126609	0.336628
179324-69-7_LINCSCP_77931	-0.072294	179324-69-7_LINCSCP_89737	-0.122361	AZATHIOPRINE_DM_1854	0.010979	Tacrolimus_LINCSCP_14771	0.144883	Cyclosporine_LINCSCP_219276	0.333926
179324-69-7_LINCSCP_73551	-0.072433	179324-69-7_LINCSCP_159590	-0.123397	179324-69-7_LINCSCP_142834	0.00816125	179324-69-7_LINCSCP_167886	0.142434	Leflunomide_LINCSCP_161261	0.306767
179324-69-7_LINCSCP_101272	-0.07287	179324-69-7_LINCSCP_102709	-0.123593	179324-69-7_LINCSCP_95902	0.00587533	MLN9708_LINCSCP_159115	0.140872	Tacrolimus_CTRS_7049	0.304528
179324-69-7_LINCSCP_138512	-0.0736173	179324-69-7_LINCSCP_142555	-0.124244	Tamatinib_LINCSCP_129770	0.00480881	AZATHIOPRINE_DM_195	0.140192	179324-69-7_LINCSCP_139950	0.304046
179324-69-7_LINCSCP_17818	-0.0739466	179324-69-7_LINCSCP_90817	-0.125054	179324-69-7_LINCSCP_134558	0.00285614	179324-69-7_LINCSCP_157796	0.139813	179324-69-7_LINCSCP_135361	0.302936
MLN 2238_LINCSCP_126494	-0.0755103	179324-69-7_LINCSCP_158600	-0.125077	Calcipotriene_LINCSCP_190280	0.00175821	179324-69-7_LINCSCP_153123	0.139669	179324-69-7_LINCSCP_158511	0.302539
179324-69-7_LINCSCP_51018	-0.077924	179324-69-7_LINCSCP_161392	-0.125189	25-Hydroxycholecalciferol_LINCSCP_13379	-0.000831613	179324-69-7_LINCSCP_161116	0.139007	MLN 2238_CTRS_5963	0.280224
Tamatinib_LINCSCP_113362	-0.0793086	179324-69-7_LINCSCP_167527	-0.12755	179324-69-7_LINCSCP_134640	-0.00287566	179324-69-7_LINCSCP_153482	0.138334	Methotrexate_CTRS_8281	0.275591
179324-69-7_LINCSCP_77125	-0.080484	179324-69-7_LINCSCP_127329	-0.1277	IVIg_EBI_443	-0.00481336	179324-69-7_LINCSCP_72582	0.138238	179324-69-7_LINCSCP_141753	0.27178
179324-69-7_LINCSCP_103338	-0.0805373	Methotrexate_LINCSCP_58271	-0.128318	FLUDARABINE PHOSPHATE_LINCSCP_142654	-0.00801176	179324-69-7_LINCSCP_153210	0.137864	179324-69-7_LINCSCP_107732	0.271579
179324-69-7_LINCSCP_106300	-0.0817356	179324-69-7_LINCSCP_152845	-0.128373	Tamatinib_LINCSCP_90478	-0.00843551	179324-69-7_LINCSCP_158514	0.137631	179324-69-7_LINCSCP_127689	0.2631
179324-69-7_LINCSCP_173267	-0.0817468	179324-69-7_LINCSCP_154289	-0.128473	Calcitriol_LINCSCP_55309	-0.00901428	179324-69-7_LINCSCP_159675	0.137259	179324-69-7_LINCSCP_106657	0.255327
179324-69-7_LINCSCP_156801	-0.0820868	179324-69-7_LINCSCP_158512	-0.129357	179324-69-7_LINCSCP_124173	-0.0168028	179324-69-7_LINCSCP_160315	0.136764	179324-69-7_LINCSCP_138958	0.253271
179324-69-7_LINCSCP_110165	-0.0822746	179324-69-7_LINCSCP_153207	-0.130607	Leflunomide_LINCSCP_97840	-0.0235958	bortezomib_PG_343	0.136528	179324-69-7_LINCSCP_138597	0.248643
179324-69-7_LINCSCP_161119	-0.0823416	179324-69-7_LINCSCP_90812	-0.130616	Tamatinib_LINCSCP_15281	-0.0242198	179324-69-7_LINCSCP_152761	0.13413	179324-69-7_LINCSCP_110522	0.247739
179324-69-7_LINCSCP_103341	-0.0836888	179324-69-7_LINCSCP_159955	-0.130703	179324-69-7_LINCSCP_143569	-0.028165	179324-69-7_LINCSCP_152764	0.134115	179324-69-7_LINCSCP_141834	0.245134
METHOTREXATE_DM_3849	-0.0843413	SMP2_000081_LINCSCP_15254	-0.133839	Tacrolimus_CTRS_4652	-0.028184	179324-69-7_LINCSCP_173906	0.132955	179324-69-7_LINCSCP_137514	0.238414
Cyclosporin A_LINCSCP_219091	-0.0848667	179324-69-7_LINCSCP_157792	-0.134477	MLN 2238_LINCSCP_37044	-0.0288109	BRD-K65261396-002-01-3_LINCSCP_211638	0.132457	179324-69-7_LINCSCP_123098	0.228083
bortezomib_PG_388	-0.0852993	179324-69-7_LINCSCP_95101	-0.134734	179324-69-7_LINCSCP_80008	-0.0309196	179324-69-7_LINCSCP_126987	0.132089	179324-69-7_CTRS_9003	0.219678
179324-69-7_LINCSCP_101991	-0.0854544	Cyclophosphamide_CTRS_5355	-0.137429	FLUDARABINE PHOSPHATE_LINCSCP_174444	-0.0355999	179324-69-7_LINCSCP_79723	0.131757	179324-69-7_LINCSCP_127050	0.217627
Calcitriol_LINCSCP_12451	-0.0862958	179324-69-7_LINCSCP_101548	-0.138144	Tamatinib_LINCSCP_944	-0.0383986	179324-69-7_LINCSCP_155720	0.131182	179324-69-7_LINCSCP_124450	0.216873
179324-69-7_LINCSCP_108727	-0.0867159	179324-69-7_LINCSCP_160038	-0.140813	179324-69-7_LINCSCP_94028	-0.0398655	179324-69-7_LINCSCP_159676	0.130251	MLN 2238_LINCSCP_41681	0.213173
179324-69-7_LINCSCP_157074	-0.0868474	179324-69-7_LINCSCP_126331	-0.141171	179324-69-7_LINCSCP_98694	-0.0432222	179324-69-7_LINCSCP_136714	0.129766	179324-69-7_LINCSCP_142556	0.210704
Tamatinib_LINCSCP_678	-0.0878905	179324-69-7_LINCSCP_158514	-0.142361	Leflunomide_LINCSCP_55694	-0.0446222	179324-69-7_LINCSCP_97977	0.129497	AZATHIOPRINE_DM_1848	0.210083
179324-69-7_LINCSCP_108451	-0.088332	179324-69-7_LINCSCP_105141	-0.142456	Methotrexate_CTRS_4499	-0.0502489	179324-69-7_LINCSCP_153567	0.128064	Methotrexate_CTRS_3546	0.209806
MLN9708_LINCSCP_77366	-0.0886552	179324-69-7_LINCSCP_120579	-0.142504	MLN 2238_CTRS_7834	-0.0514922	MLN9708_LINCSCP_107530	0.126099	Cyclosporin A_LINCSCP_14656	0.203954
179324-69-7_LINCSCP_119776	-0.0899084	179324-69-7_LINCSCP_173548	-0.142546	179324-69-7_LINCSCP_76413	-0.0556392	179324-69-7_LINCSCP_159590	0.122228	179324-69-7_LINCSCP_124530	0.198263
179324-69-7_LINCSCP_109805	-0.0902365	179324-69-7_LINCSCP_160315	-0.142737	179324-69-7_LINCSCP_98778	-0.0620686	179324-69-7_LINCSCP_152849	0.120682	179324-69-7_LINCSCP_126333	0.197628
METHOTREXATE_DM_3862	-0.0911893	179324-69-7_LINCSCP_101903	-0.14335	179324-69-7_LINCSCP_136440	-0.0625189	179324-69-7_LINCSCP_142558	0.120196	179324-69-7_LINCSCP_168521	0.191043
179324-69-7_LINCSCP_169960	-0.0914759	179324-69-7_LINCSCP_95182	-0.144192	179324-69-7_LINCSCP_99053	-0.0630013	179324-69-7_LINCSCP_25835	0.119772	Azathioprine_LINCSCP_272027	0.190437
179324-69-7_LINCSCP_170320	-0.0922212	179324-69-7_LINCSCP_102706	-0.144722	179324-69-7_LINCSCP_79642	-0.0636159	Azathioprine_LINCSCP_242934	0.118761	179324-69-7_LINCSCP_166442	0.18963
179324-69-7_LINCSCP_101269	-0.0922638	179324-69-7_LINCSCP_157876	-0.145065	179324-69-7_LINCSCP_98779	-0.063874	179324-69-7_LINCSCP_152847	0.118665	MLN 2238_LINCSCP_37183	0.189589
179324-69-7_LINCSCP_77486	-0.0935005	179324-69-7_LINCSCP_162196	-0.146427	Calcitriol_LINCSCP_288916	-0.0651424	179324-69-7_LINCSCP_159232	0.118449	bortezomib_PG_311	0.189371
bortezomib_PG_315	-0.0936113	179324-69-7_LINCSCP_97340	-0.146447	Tamatinib_LINCSCP_10538	-0.0688068	179324-69-7_LINCSCP_110184	0.117738	179324-69-7_CTRS_8535	0.185503
179324-69-7_LINCSCP_172469	-0.0938276	179324-69-7_LINCSCP_174627	-0.146782	Metformin_LINCSCP_176425	-0.0690725	179324-69-7_LINCSCP_162554	0.114298	179324-69-7_LINCSCP_127768	0.183192
179324-69-7_LINCSCP_173632	-0.0939257	179324-69-7_LINCSCP_102265	-0.149892	179324-69-7_LINCSCP_76497	-0.0699143	TACROLIMUS_DM_4920	0.111711	179324-69-7_LINCSCP_136435	0.180053
179324-69-7_LINCSCP_173628	-0.0941648	179324-69-7_LINCSCP_38868	-0.150399	Tamatinib_LINCSCP_115493	-0.073811	MLN 2238_LINCSCP_143076	0.11063	Tamatinib_LINCSCP_130123	0.179604
179324-69-7_LINCSCP_173272	-0.0942726	179324-69-7_LINCSCP_126965	-0.152154	179324-69-7_LINCSCP_74351	-0.0744411	179324-69-7_LINCSCP_110967	0.110567	179324-69-7_LINCSCP_168603	0.174201
179324-69-7_LINCSCP_142193	-0.0949613	179324-69-7_LINCSCP_121297	-0.152199	Calcitriol_LINCSCP_218715	-0.0760412	179324-69-7_LINCSCP_153568	0.110436	179324-69-7_LINCSCP_167522	0.17124
bortezomib_PG_503	-0.095414	179324-69-7_LINCSCP_123809	-0.152418	Tacrolimus_CTRS_2275	-0.0771941	179324-69-7_LINCSCP_153207	0.109381	179324-69-7_LINCSCP_122015	0.167823
bortezomib_PG_312	-0.0964603	179324-69-7_LINCSCP_94110	-0.152452	179324-69-7_LINCSCP_161754	-0.0785158	179324-69-7_LINCSCP_153481	0.107896	179324-69-7_LINCSCP_162111	0.164379
179324-69-7_LINCSCP_103340	-0.0972743	179324-69-7_LINCSCP_142918	-0.154021	179324-69-7_LINCSCP_80011	-0.0787019	179324-69-7_LINCSCP_94111	0.106256	179324-69-7_LINCSCP_122017	0.164112
179324-69-7_LINCSCP_73995	-0.0972999	179324-69-7_LINCSCP_121932	-0.154292	Tamatinib_LINCSCP_130125	-0.0796329	179324-69-7_LINCSCP_110181	0.105242	Tacalcitol_LINCSCP_160496	0.163702
bortezomib_PG_324	-0.0974709	179324-69-7_LINCSCP_153928	-0.155204	Leflunomide_LINCSCP_143061	-0.0807298	179324-69-7_LINCSCP_155282	0.105185	179324-69-7_LINCSCP_126693	0.162075
179324-69-7_LINCSCP_74268	-0.0976544	179324-69-7_LINCSCP_140670	-0.155635	179324-69-7_LINCSCP_167438	-0.0810965	179324-69-7_LINCSCP_160034	0.10445	179324-69-7_LINCSCP_139951	0.160705
179324-69-7_LINCSCP_73909	-0.0983533	179324-69-7_LINCSCP_120220	-0.156278	MLN 2238_LINCSCP_10427	-0.0826692	Calcipotriene_LINCSCP_291183	0.104388	Tamatinib_LINCSCP_85848	0.159984
Metformin_LINCSCP_21442	-0.0991977	Seocalcitol_LINCSCP_120857	-0.156376	179324-69-7_LINCSCP_143909	-0.0828918	179324-69-7_LINCSCP_152845	0.103566	179324-69-7_LINCSCP_104505	0.159085
179324-69-7_LINCSCP_77571	-0.0993687	179324-69-7_LINCSCP_110162	-0.157401	179324-69-7_LINCSCP_136080	-0.0830509	179324-69-7_LINCSCP_91177	0.103335	179324-69-7_LINCSCP_4843	0.156725
179324-69-7_CTRS_1901	-0.101065	179324-69-7_LINCSCP_162555	-0.158884	179324-69-7_LINCSCP_141838	-0.0845153	179324-69-7_LINCSCP_97258	0.103117	179324-69-7_LINCSCP_125969	0.153176
179324-69-7_LINCSCP_77130	-0.101122	METHOTREXATE_DM_3864	-0.161163	179324-69-7_LINCSCP_136713	-0.0855252	179324-69-7_LINCSCP_96981	0.102813	179324-69-7_LINCSCP_120940	0.151192
179324-69-7_LINCSCP_125165	-0.102131	179324-69-7_LINCSCP_159318	-0.161346	179324-69-7_LINCSCP_136711	-0.0895906	179324-69-7_LINCSCP_160670	0.1027	179324-69-7_LINCSCP_141031	0.149219
179324-69-7_LINCSCP_156716	-0.102197	179324-69-7_LINCSCP_154200	-0.161393	179324-69-7_LINCSCP_98418	-0.0896758	179324-69-7_LINCSCP_98055	0.101119	179324-69-7_LINCSCP_106660	0.148059
179324-69-7_LINCSCP_174267	-0.10233	179324-69-7_LINCSCP_158156	-0.1647	179324-69-7_LINCSCP_143638	-0.0909731	bortezomib_PG_431	0.0998592	179324-69-7_LINCSCP_92971	0.147629
179324-69-7_LINCSCP_123453	-0.102483	179324-69-7_LINCSCP_72582	-0.164951	Tamatinib_LINCSCP_25738	-0.0935611	179324-69-7_LINCSCP_137517	0.0968032	MLN 2238_LINCSCP_143075	0.142795
179324-69-7_LINCSCP_170317	-0.102607	179324-69-7_LINCSCP_95100	-0.165031	179324-69-7_LINCSCP_76051	-0.093766	179324-69-7_LINCSCP_174988	0.0964915	179324-69-7_LINCSCP_138874	0.140319
179324-69-7_LINCSCP_161115	-0.10383	179324-69-7_LINCSCP_171836	-0.165314	179324-69-7_LINCSCP_167799	-0.0947944	179324-69-7_LINCSCP_71149	0.0954914	179324-69-7_LINCSCP_104503	0.139824
Tamatinib_LINCSCP_251530	-0.10399	179324-69-7_LINCSCP_152849	-0.165364	179324-69-7_LINCSCP_136797	-0.0973534	179324-69-7_LINCSCP_168965	0.0940643	179324-69-7_LINCSCP_50858	0.137801
179324-69-7_LINCSCP_125167	-0.104007	179324-69-7_LINCSCP_110606	-0.166072	179324-69-7_LINCSCP_80433	-0.103813	179324-69-7_LINCSCP_41910	0.0934276	179324-69-7_LINCSCP_121934	0.136171
179324-69-7_LINCSCP_109445	-0.104457	179324-69-7_LINCSCP_98419	-0.166653	179324-69-7_LINCSCP_98416	-0.108478	179324-69-7_LINCSCP_167798	0.0933151	Cyclosporine_CTRS_6772	0.132701
179324-69-7_LINCSCP_109084	-0.105187	179324-69-7_LINCSCP_102266	-0.167331	Cyclosporine_LINCSCP_17570	-0.11191	179324-69-7_LINCSCP_170316	0.0914616	179324-69-7_LINCSCP_122739	0.129486
179324-69-7_LINCSCP_170759	-0.105412	179324-69-7_LINCSCP_160039	-0.168439	MLN 2238_CTRS_7389	-0.112721	179324-69-7_LINCSCP_161392	0.0906694	179324-69-7_LINCSCP_119779	0.129014
179324-69-7_LINCSCP_154648	-0.105749	179324-69-7_LINCSCP_171756	-0.168734	179324-69-7_LINCSCP_157797	-0.113413	179324-69-7_LINCSCP_155365	0.089841	179324-69-7_LINCSCP_127048	0.123307
179324-69-7_LINCSCP_97975	-0.106315	179324-69-7_LINCSCP_141749	-0.168816	179324-69-7_LINCSCP_134642	-0.114375	179324-69-7_LINCSCP_161479	0.0890486	Leflunomide_LINCSCP_44063	0.121214
179324-69-7_LINCSCP_172468	-0.106816	179324-69-7_LINCSCP_120939	-0.17075	179324-69-7_LINCSCP_161031	-0.121307	179324-69-7_LINCSCP_90817	0.0872754	179324-69-7_LINCSCP_171839	0.121022
MLN9708_LINCSCP_124329	-0.108401	179324-69-7_LINCSCP_167083	-0.17329	Tamatinib_LINCSCP_69362	-0.121773	179324-69-7_LINCSCP_157792	0.0865459	Fludarabine_LINCSCP_272085	0.120707
MLN 2238_LINCSCP_79524	-0.108505	179324-69-7_LINCSCP_173989	-0.173879	Leflunomide_LINCSCP_289526	-0.122696	Calcitriol_LINCSCP_12453	0.0864132	179324-69-7_LINCSCP_107290	0.116867
179324-69-7_LINCSCP_172910	-0.109072	179324-69-7_LINCSCP_161394	-0.17426	Tamatinib_LINCSCP_90477	-0.124161	179324-69-7_LINCSCP_160310	0.0859358	179324-69-7_LINCSCP_136353	0.114232
179324-69-7_LINCSCP_171121	-0.109345	179324-69-7_LINCSCP_126245	-0.176546	Azathioprine_LINCSCP_1148	-0.126991	179324-69-7_LINCSCP_153840	0.0837239	179324-69-7_LINCSCP_171835	0.11263
179324-69-7_LINCSCP_167081	-0.109703	179324-69-7_LINCSCP_167525	-0.17689	179324-69-7_LINCSCP_78206	-0.129802	MLN 2238_LINCSCP_161277	0.0835188	179324-69-7_LINCSCP_166802	0.111235
179324-69-7_LINCSCP_90458	-0.109915	179324-69-7_LINCSCP_137517	-0.178287	Hydroxychloroquine_LINCSCP_259894	-0.134739	179324-69-7_LINCSCP_175341	0.0824609	179324-69-7_LINCSCP_105939	0.0997098
179324-69-7_LINCSCP_175362	-0.111802	179324-69-7_LINCSCP_158599	-0.179145	179324-69-7_LINCSCP_78289	-0.137882	179324-69-7_LINCSCP_75418	0.0813859	179324-69-7_LINCSCP_127411	0.0990676
179324-69-7_LINCSCP_74353	-0.112209	179324-69-7_LINCSCP_118779	-0.180312	179324-69-7_LINCSCP_76770	-0.142803	179324-69-7_LINCSCP_175789	0.0811589	179324-69-7_LINCSCP_162112	0.0984437
179324-69-7_LINCSCP_78565	-0.113915	179324-69-7_LINCSCP_168522	-0.180579	Tamatinib_LINCSCP_11671	-0.147298	179324-69-7_LINCSCP_95820	0.0808666	MLN 2238_LINCSCP_4825	0.0921783
179324-69-7_LINCSCP_76414	-0.114001	Metformin_LINCSCP_126538	-0.180897	179324-69-7_LINCSCP_75416	-0.15345	179324-69-7_LINCSCP_173987	0.0791675	179324-69-7_LINCSCP_135000	0.0894593
179324-69-7_LINCSCP_110609	-0.114486	179324-69-7_LINCSCP_175358	-0.181565	179324-69-7_LINCSCP_80010	-0.154075	179324-69-7_LINCSCP_174628	0.0788508	MLN 2238_LINCSCP_25612	0.0879993
179324-69-7_LINCSCP_125164	-0.114805	Iguratimod_LINCSCP_104696	-0.181593	179324-69-7_LINCSCP_80007	-0.155232	bortezomib_PG_553	0.0778389	179324-69-7_LINCSCP_122650	0.0848522
179324-69-7_LINCSCP_160755	-0.117206	179324-69-7_LINCSCP_154202	-0.182558	Leflunomide_LINCSCP_143057	-0.15795	179324-69-7_LINCSCP_155723	0.0777589	179324-69-7_LINCSCP_127686	0.0846223
Tamatinib_LINCSCP_69367	-0.118121	179324-69-7_LINCSCP_98055	-0.18547	Methotrexate_CTRS_5458	-0.158008	179324-69-7_LINCSCP_161118	0.0769266	179324-69-7_LINCSCP_167078	0.0834781
179324-69-7_LINCSCP_77129	-0.118657	179324-69-7_LINCSCP_108009	-0.185636	Azathioprine_LINCSCP_71843	-0.15847	179324-69-7_LINCSCP_158598	0.0766177	MLN9708_LINCSCP_140910	0.0812898
179324-69-7_LINCSCP_109531	-0.118966	179324-69-7_LINCSCP_174349	-0.185999	bortezomib_PG_472	-0.158883	179324-69-7_LINCSCP_174984	0.0759313	179324-69-7_LINCSCP_122378	0.0810462
MLN 2238_LINCSCP_109690	-0.119045	179324-69-7_LINCSCP_125889	-0.186478	Cyclosporine_CTRS_7699	-0.159829	179324-69-7_LINCSCP_171394	0.0729428	179324-69-7_LINCSCP_21085	0.080145
179324-69-7_LINCSCP_101986	-0.120427	179324-69-7_LINCSCP_157796	-0.187736	179324-69-7_LINCSCP_76852	-0.160281	179324-69-7_LINCSCP_95099	0.0720021	179324-69-7_LINCSCP_110523	0.079107
179324-69-7_LINCSCP_137073	-0.120555	179324-69-7_LINCSCP_174628	-0.188248	179324-69-7_LINCSCP_99134	-0.163384	179324-69-7_LINCSCP_174987	0.0710212	Tamatinib_LINCSCP_57093	0.0762179
179324-69-7_LINCSCP_106578	-0.122232	179324-69-7_LINCSCP_158237	-0.188342	179324-69-7_LINCSCP_176059	-0.164105	179324-69-7_LINCSCP_175069	0.0690557	AZATHIOPRINE_DM_188	0.0759599
179324-69-7_LINCSCP_171122	-0.122999	179324-69-7_LINCSCP_121936	-0.191037	Tamatinib_LINCSCP_90479	-0.16851	METHOTREXATE_DM_3863	0.068806	179324-69-7_LINCSCP_138234	0.0746407
179324-69-7_LINCSCP_173545	-0.124083	179324-69-7_LINCSCP_153840	-0.191983	179324-69-7_LINCSCP_98414	-0.169836	179324-69-7_LINCSCP_37956	0.0676741	179324-69-7_LINCSCP_120855	0.0737008
MLN 2238_LINCSCP_4604	-0.126143	179324-69-7_LINCSCP_78204	-0.192282	2-Fluoroadenosine_LINCSCP_49881	-0.17362	179324-69-7_LINCSCP_77487	0.0675083	BRD-K65261396-002-01-3_LINCSCP_42305	0.0683578
179324-69-7_LINCSCP_169597	-0.126771	179324-69-7_LINCSCP_173906	-0.192529	179324-69-7_LINCSCP_76494	-0.174515	MLN9708_LINCSCP_140909	0.0657269	179324-69-7_LINCSCP_166803	0.066812
179324-69-7_LINCSCP_167166	-0.127002	179324-69-7_LINCSCP_158236	-0.19265	179324-69-7_LINCSCP_175786	-0.17538	179324-69-7_LINCSCP_160674	0.0651211	Cyclosporine_LINCSCP_208077	0.0663911
179324-69-7_LINCSCP_73992	-0.127146	MLN 2238_LINCSCP_12988	-0.194109	Tamatinib_LINCSCP_115488	-0.175445	179324-69-7_LINCSCP_92966	0.0641175	Cyclosporine_LINCSCP_43969	0.0659629
179324-69-7_LINCSCP_166363	-0.127899	179324-69-7_LINCSCP_108454	-0.19422	179324-69-7_LINCSCP_74267	-0.181753	179324-69-7_LINCSCP_162555	0.0621657	179324-69-7_LINCSCP_126964	0.0651148
179324-69-7_LINCSCP_166360	-0.128145	MLN 2238_LINCSCP_126493	-0.19514	Iguratimod_LINCSCP_138068	-0.199007	179324-69-7_LINCSCP_136354	0.0617795	179324-69-7_LINCSCP_127772	0.0631183
179324-69-7_LINCSCP_102983	-0.128675	MLN 2238_LINCSCP_79526	-0.195156	MLN 2238_LINCSCP_97860	-0.200468	179324-69-7_LINCSCP_161032	0.0606788	179324-69-7_LINCSCP_166445	0.0620452
179324-69-7_LINCSCP_49798	-0.128867	179324-69-7_LINCSCP_155364	-0.195368	179324-69-7_LINCSCP_15671	-0.201336	bortezomib_PG_394	0.0573996	179324-69-7_LINCSCP_54672	0.0614607
179324-69-7_LINCSCP_91614	-0.12942	179324-69-7_LINCSCP_120576	-0.196916	179324-69-7_LINCSCP_98692	-0.202738	179324-69-7_LINCSCP_161474	0.0559887	179324-69-7_LINCSCP_125253	0.0571371
179324-69-7_LINCSCP_74705	-0.129885	179324-69-7_LINCSCP_140755	-0.197606	179324-69-7_LINCSCP_167441	-0.204924	179324-69-7_LINCSCP_158156	0.0543735	179324-69-7_LINCSCP_123368	0.0564996
179324-69-7_LINCSCP_106576	-0.129988	179324-69-7_LINCSCP_121659	-0.198133	179324-69-7_LINCSCP_135995	-0.2089	179324-69-7_LINCSCP_89737	0.0519051	179324-69-7_LINCSCP_138515	0.0564471
179324-69-7_LINCSCP_77926	-0.132155	179324-69-7_LINCSCP_99138	-0.198674	Tacrolimus_CTRS_5613	-0.212256	Metformin_LINCSCP_243555	0.0511511	179324-69-7_LINCSCP_121935	0.0547699
179324-69-7_LINCSCP_108007	-0.133159	179324-69-7_LINCSCP_110885	-0.198915	179324-69-7_LINCSCP_175702	-0.213544	179324-69-7_LINCSCP_137156	0.0502851	Tacalcitol_LINCSCP_108912	0.0530038
179324-69-7_LINCSCP_156715	-0.134313	179324-69-7_LINCSCP_175429	-0.200643	179324-69-7_LINCSCP_96977	-0.213902	2-Fluoroadenosine_LINCSCP_46370	0.0487056	179324-69-7_LINCSCP_104504	0.0488554
179324-69-7_LINCSCP_110524	-0.134654	179324-69-7_LINCSCP_171752	-0.201423	179324-69-7_LINCSCP_98415	-0.2168	179324-69-7_LINCSCP_161478	0.047776	179324-69-7_LINCSCP_136437	0.0421017
179324-69-7_LINCSCP_168606	-0.136249	179324-69-7_LINCSCP_157879	-0.201647	Lenalidomide_LINCSCP_17554	-0.21818	179324-69-7_LINCSCP_140674	0.0476739	179324-69-7_LINCSCP_105942	0.0392938
179324-69-7_LINCSCP_108090	-0.13645	Cyclosporin A_LINCSCP_142344	-0.201678	179324-69-7_LINCSCP_78286	-0.223224	bortezomib_PG_335	0.0474044	2-Fluoroadenosine_LINCSCP_26432	0.0372881
179324-69-7_LINCSCP_108366	-0.13655	179324-69-7_LINCSCP_154285	-0.201812	179324-69-7_LINCSCP_143996	-0.224113	bortezomib_PG_338	0.0447785	179324-69-7_LINCSCP_171838	0.0363814
2-Fluoroadenosine_LINCSCP_20145	-0.136763	179324-69-7_LINCSCP_120577	-0.202015	179324-69-7_LINCSCP_76410	-0.226734	179324-69-7_LINCSCP_158956	0.0445723	179324-69-7_LINCSCP_120853	0.032185
179324-69-7_LINCSCP_96261	-0.137581	179324-69-7_LINCSCP_126249	-0.205009	179324-69-7_LINCSCP_74625	-0.235638	Azathioprine_LINCSCP_243458	0.0433771	Tamatinib_LINCSCP_66245	0.0304014
179324-69-7_LINCSCP_126332	-0.138085	179324-69-7_LINCSCP_127327	-0.205444	MLN 2238_LINCSCP_15656	-0.239994	179324-69-7_LINCSCP_159954	0.0389426	179324-69-7_LINCSCP_66313	0.029525
179324-69-7_LINCSCP_56956	-0.138368	bortezomib_PG_394	-0.206713	179324-69-7_LINCSCP_98352	-0.251869	179324-69-7_LINCSCP_98059	0.0377791	179324-69-7_LINCSCP_125972	0.0291204
179324-69-7_LINCSCP_175788	-0.139244	Calcitriol_LINCSCP_13329	-0.206731	179324-69-7_LINCSCP_40141	-0.259736	Calcitriol_LINCSCP_24184	0.0346713	179324-69-7_LINCSCP_95903	0.0279607
179324-69-7_LINCSCP_171481	-0.139436	MLN 2238_CTRS_8774	-0.206815	Tamatinib_LINCSCP_40193	-0.265963	179324-69-7_LINCSCP_154203	0.0301134	Seocalcitol_LINCSCP_120859	0.0249128
179324-69-7_LINCSCP_95540	-0.139913	179324-69-7_LINCSCP_162475	-0.207732	Calcitriol_LINCSCP_24185	-0.271683	179324-69-7_LINCSCP_137072	0.0297083	Cyclosporin A_LINCSCP_160549	0.0244855
MLN 2238_LINCSCP_25116	-0.140186	179324-69-7_LINCSCP_162558	-0.20863	MLN 2238_LINCSCP_97863	-0.286907	179324-69-7_LINCSCP_98060	0.0294801	179324-69-7_LINCSCP_141034	0.0184395
179324-69-7_LINCSCP_110970	-0.140308	179324-69-7_LINCSCP_123093	-0.20972	179324-69-7_LINCSCP_98348	-0.316039	179324-69-7_LINCSCP_152765	0.0287112	179324-69-7_LINCSCP_127328	0.0128126
179324-69-7_LINCSCP_176147	-0.140444	179324-69-7_LINCSCP_110181	-0.210089	179324-69-7_LINCSCP_98351	-0.33746	179324-69-7_LINCSCP_175066	0.0284861	179324-69-7_LINCSCP_109447	0.0118291
Seocalcitol_LINCSCP_137437	-0.140934	179324-69-7_LINCSCP_155638	-0.211522	Methotrexate_CTRS_2121	-0.338418	179324-69-7_LINCSCP_77928	0.0280032	179324-69-7_LINCSCP_135275	0.011292
179324-69-7_LINCSCP_159953	-0.142727	179324-69-7_LINCSCP_162470	-0.211955	179324-69-7_LINCSCP_176060	-0.338842	179324-69-7_LINCSCP_155641	0.0261364	179324-69-7_LINCSCP_119417	0.0108716
179324-69-7_LINCSCP_94467	-0.143922	179324-69-7_LINCSCP_121214	-0.213045	Tamatinib_LINCSCP_11921	-0.350304	Methotrexate_CTRS_29	0.0256486	179324-69-7_LINCSCP_120851	0.0081951
179324-69-7_LINCSCP_157878	-0.143971	179324-69-7_LINCSCP_102263	-0.213086	Cyclophosphamide_CTRS_2019	-0.378357	179324-69-7_LINCSCP_153125	0.0249888	179324-69-7_LINCSCP_104144	0.00459222
MLN9708_LINCSCP_95698	-0.144614	179324-69-7_LINCSCP_173991	-0.213248	Iguratimod_LINCSCP_138066	-0.403861	179324-69-7_LINCSCP_71506	0.0244711	179324-69-7_LINCSCP_127326	0.000897247
179324-69-7_LINCSCP_105943	-0.145152	179324-69-7_LINCSCP_77211	-0.213725	MLN 2238_LINCSCP_143080	-0.522038	MLN 2238_LINCSCP_109691	0.0227675	179324-69-7_LINCSCP_110605	0.000863077
179324-69-7_LINCSCP_37955	-0.145579	179324-69-7_LINCSCP_107730	-0.213961	Cyclophosphamide_CTRS_7266	-0.531752	179324-69-7_LINCSCP_160036	0.0220192	179324-69-7_LINCSCP_104422	-0.0016643
Lenalidomide_LINCSCP_71657	-0.146847	MLN9708_LINCSCP_77365	-0.213995	179324-69-7_LINCSCP_836	-1.7531	bortezomib_PG_365	0.0218161	179324-69-7_LINCSCP_144355	-0.00446145
179324-69-7_LINCSCP_76495	-0.147102	179324-69-7_LINCSCP_160036	-0.21431	Leflunomide_LINCSCP_13780	-1.82262	179324-69-7_LINCSCP_136712	0.0208298	179324-69-7_LINCSCP_108811	-0.0048568
179324-69-7_LINCSCP_108092	-0.148536	179324-69-7_LINCSCP_71066	-0.215802	Metformin_LINCSCP_43665	-1.93976	Tamatinib_LINCSCP_24271	0.0203299	179324-69-7_LINCSCP_105223	-0.00513756
179324-69-7_LINCSCP_76412	-0.149504	179324-69-7_LINCSCP_175069	-0.216347			179324-69-7_LINCSCP_159952	0.0199562	179324-69-7_LINCSCP_134919	-0.0056859
179324-69-7_LINCSCP_173904	-0.149794	179324-69-7_LINCSCP_94031	-0.217021			179324-69-7_LINCSCP_96537	0.018554	179324-69-7_LINCSCP_140671	-0.00599075
179324-69-7_LINCSCP_173905	-0.15027	179324-69-7_LINCSCP_110184	-0.217078			179324-69-7_LINCSCP_161476	0.0171168	Tamatinib_LINCSCP_130124	-0.00750495
179324-69-7_LINCSCP_125886	-0.15086	179324-69-7_LINCSCP_153126	-0.217634			179324-69-7_LINCSCP_156084	0.0165436	Tamatinib_LINCSCP_236554	-0.00842303
Cyclophosphamide_CTRS_3922	-0.150865	179324-69-7_LINCSCP_176061	-0.218635			METHOTREXATE_DM_3853	0.014489	179324-69-7_LINCSCP_104418	-0.00864697
MLN 2238_LINCSCP_41680	-0.151383	179324-69-7_LINCSCP_162554	-0.218917			179324-69-7_LINCSCP_154202	0.0135215	179324-69-7_LINCSCP_109888	-0.0116654
179324-69-7_LINCSCP_123452	-0.15159	bortezomib_PG_361	-0.219532			179324-69-7_LINCSCP_71066	0.0111778	179324-69-7_LINCSCP_110526	-0.0158264
179324-69-7_LINCSCP_156798	-0.151642	179324-69-7_LINCSCP_109892	-0.219537			179324-69-7_LINCSCP_160039	0.0111398	Amethopterin_LINCSCP_47463	-0.0186875
179324-69-7_LINCSCP_120134	-0.152317	179324-69-7_LINCSCP_94113	-0.220232			179324-69-7_LINCSCP_97973	0.0106597	Tamatinib_LINCSCP_151152	-0.0247481
179324-69-7_LINCSCP_102346	-0.152423	179324-69-7_LINCSCP_175785	-0.221003			179324-69-7_LINCSCP_153565	0.0105518	Cyclosporine_CTRS_4855	-0.0269413
179324-69-7_LINCSCP_123455	-0.152775	179324-69-7_LINCSCP_126248	-0.221371			179324-69-7_LINCSCP_154200	0.0102003	179324-69-7_LINCSCP_167526	-0.0300119
179324-69-7_LINCSCP_169685	-0.153028	179324-69-7_LINCSCP_102984	-0.223347			Leflunomide_LINCSCP_79507	0.00958293	179324-69-7_LINCSCP_103427	-0.032288
179324-69-7_LINCSCP_157880	-0.153313	179324-69-7_LINCSCP_119503	-0.22355			179324-69-7_LINCSCP_73554	0.0094696	179324-69-7_LINCSCP_167803	-0.0342539
179324-69-7_LINCSCP_73908	-0.15341	179324-69-7_LINCSCP_161391	-0.223888			179324-69-7_LINCSCP_79720	0.00882414	179324-69-7_LINCSCP_127688	-0.0351619
179324-69-7_LINCSCP_158152	-0.154053	Cyclophosphamide_CTRS_6791	-0.224882			MLN9708_LINCSCP_95696	0.00863685	179324-69-7_LINCSCP_123011	-0.0361773
179324-69-7_LINCSCP_122737	-0.154379	179324-69-7_LINCSCP_119862	-0.225171			Calcitriol_LINCSCP_24182	0.00742006	MLN 2238_LINCSCP_40394	-0.0379751
179324-69-7_LINCSCP_173187	-0.154526	179324-69-7_LINCSCP_98059	-0.225935			179324-69-7_LINCSCP_167525	0.00725964	179324-69-7_LINCSCP_176146	-0.0432939
179324-69-7_LINCSCP_156000	-0.154873	179324-69-7_LINCSCP_140756	-0.22604			179324-69-7_LINCSCP_154287	0.00579712	179324-69-7_LINCSCP_102980	-0.0442426
179324-69-7_LINCSCP_105857	-0.155724	179324-69-7_LINCSCP_137072	-0.227067			179324-69-7_LINCSCP_137154	0.00517236	179324-69-7_LINCSCP_104143	-0.0458852
179324-69-7_LINCSCP_169323	-0.156861	179324-69-7_LINCSCP_162474	-0.227454			179324-69-7_LINCSCP_161477	0.00484884	179324-69-7_LINCSCP_158959	-0.0480046
179324-69-7_LINCSCP_106219	-0.156971	179324-69-7_LINCSCP_110886	-0.227651			SMP2_000081_LINCSCP_256586	0.00444148	179324-69-7_LINCSCP_167164	-0.0485919
179324-69-7_LINCSCP_94470	-0.157067	179324-69-7_LINCSCP_118695	-0.227989			AZATHIOPRINE_GDS_757	0.00342343	179324-69-7_LINCSCP_104146	-0.053857
179324-69-7_LINCSCP_174350	-0.157119	179324-69-7_LINCSCP_174710	-0.228073			179324-69-7_LINCSCP_161837	0.00145581	179324-69-7_LINCSCP_104059	-0.0580357
179324-69-7_LINCSCP_144353	-0.157284	179324-69-7_LINCSCP_101185	-0.228592			25-Hydroxycholecalciferol_LINCSCP_13236	-8.91871e-05	179324-69-7_LINCSCP_1039	-0.0580428
bortezomib_PG_355	-0.157358	MLN 2238_LINCSCP_126492	-0.228688			179324-69-7_LINCSCP_153844	-0.000281099	179324-69-7_LINCSCP_176143	-0.0609214
179324-69-7_LINCSCP_172110	-0.157737	179324-69-7_LINCSCP_158151	-0.229077			MLN 2238_LINCSCP_161279	-0.00329249	179324-69-7_LINCSCP_175703	-0.0617214
179324-69-7_LINCSCP_170045	-0.158894	179324-69-7_LINCSCP_126246	-0.231149			179324-69-7_LINCSCP_96897	-0.00408217	179324-69-7_LINCSCP_119500	-0.0627433
Cyclosporine_CTRS_6294	-0.159196	179324-69-7_LINCSCP_72220	-0.231273			179324-69-7_LINCSCP_73637	-0.00564536	179324-69-7_LINCSCP_103422	-0.0753872
179324-69-7_LINCSCP_108005	-0.159231	179324-69-7_LINCSCP_77487	-0.234771			179324-69-7_LINCSCP_72578	-0.0112304	179324-69-7_LINCSCP_104145	-0.0776982
179324-69-7_LINCSCP_104502	-0.16088	179324-69-7_LINCSCP_110250	-0.234825			179324-69-7_LINCSCP_96979	-0.0120171	179324-69-7_LINCSCP_109889	-0.095925
179324-69-7_LINCSCP_170761	-0.1614	179324-69-7_LINCSCP_90098	-0.2358			179324-69-7_LINCSCP_158512	-0.0136537	179324-69-7_LINCSCP_170404	-0.101893
179324-69-7_LINCSCP_120852	-0.162116	MLN9708_LINCSCP_159111	-0.236089			179324-69-7_LINCSCP_160675	-0.0148546	179324-69-7_LINCSCP_122014	-0.102465
179324-69-7_LINCSCP_159233	-0.162905	Lenalidomide_LINCSCP_153355	-0.236665			AZATHIOPRINE_DM_1851	-0.0158111	179324-69-7_LINCSCP_167442	-0.103563
179324-69-7_LINCSCP_166358	-0.163239	179324-69-7_LINCSCP_96893	-0.236726			179324-69-7_LINCSCP_162557	-0.0175197	179324-69-7_LINCSCP_90542	-0.104218
179324-69-7_LINCSCP_138871	-0.163267	179324-69-7_LINCSCP_173988	-0.236753			179324-69-7_LINCSCP_155998	-0.0191102	179324-69-7_LINCSCP_95818	-0.108618
Calcipotriene_LINCSCP_522	-0.163275	179324-69-7_LINCSCP_106934	-0.23691			AZATHIOPRINE_DM_1845	-0.0252896	179324-69-7_LINCSCP_171120	-0.109884
179324-69-7_LINCSCP_108813	-0.163402	179324-69-7_LINCSCP_161835	-0.240318			179324-69-7_LINCSCP_95182	-0.0254547	179324-69-7_LINCSCP_104501	-0.112682
179324-69-7_LINCSCP_134641	-0.163405	179324-69-7_LINCSCP_104421	-0.240831			179324-69-7_LINCSCP_71065	-0.0277003	179324-69-7_LINCSCP_176144	-0.113495
MLN9708_LINCSCP_107531	-0.164023	MLN9708_LINCSCP_140909	-0.242287			bortezomib_PG_512	-0.0282295	179324-69-7_LINCSCP_166806	-0.115098
179324-69-7_LINCSCP_154560	-0.167422	179324-69-7_LINCSCP_77567	-0.242347			MLN 2238_LINCSCP_97858	-0.0301543	179324-69-7_LINCSCP_174985	-0.125124
179324-69-7_LINCSCP_122734	-0.168572	179324-69-7_LINCSCP_167440	-0.243145			179324-69-7_LINCSCP_161835	-0.031823	179324-69-7_LINCSCP_110166	-0.125171
179324-69-7_LINCSCP_77847	-0.168799	179324-69-7_LINCSCP_72578	-0.243839			179324-69-7_LINCSCP_73553	-0.0344611	Tamatinib_LINCSCP_85850	-0.127481
179324-69-7_LINCSCP_158955	-0.168917	179324-69-7_LINCSCP_174987	-0.244144			179324-69-7_LINCSCP_161394	-0.0369498	179324-69-7_LINCSCP_167082	-0.12923
179324-69-7_LINCSCP_80794	-0.170097	179324-69-7_LINCSCP_173903	-0.244478			179324-69-7_LINCSCP_142109	-0.0377199	179324-69-7_LINCSCP_110881	-0.134318
179324-69-7_LINCSCP_173269	-0.170339	Amethopterin_LINCSCP_260450	-0.24457			179324-69-7_LINCSCP_160037	-0.0381155	179324-69-7_LINCSCP_167167	-0.135373
179324-69-7_LINCSCP_110246	-0.170472	179324-69-7_LINCSCP_110179	-0.24532			179324-69-7_LINCSCP_72222	-0.0403517	MLN 2238_LINCSCP_97862	-0.135637
179324-69-7_LINCSCP_77213	-0.171023	179324-69-7_LINCSCP_173543	-0.245956			MLN9708_LINCSCP_124326	-0.0409873	179324-69-7_LINCSCP_110247	-0.137162
179324-69-7_LINCSCP_89379	-0.172012	179324-69-7_LINCSCP_126966	-0.246502			179324-69-7_LINCSCP_169239	-0.042664	179324-69-7_LINCSCP_167165	-0.138223
179324-69-7_LINCSCP_76134	-0.172474	179324-69-7_LINCSCP_144272	-0.247402			179324-69-7_LINCSCP_162470	-0.0429809	179324-69-7_LINCSCP_144358	-0.138808
179324-69-7_LINCSCP_157160	-0.17259	179324-69-7_LINCSCP_107294	-0.250467			Cyclophosphamide_CTRS_5355	-0.0446902	179324-69-7_LINCSCP_104141	-0.141188
Tacrolimus_CTRS_56	-0.173497	179324-69-7_LINCSCP_160756	-0.250916			179324-69-7_LINCSCP_153126	-0.045472	179324-69-7_LINCSCP_90456	-0.148855
179324-69-7_LINCSCP_138236	-0.173824	179324-69-7_LINCSCP_155362	-0.251239			Tamatinib_LINCSCP_111590	-0.0456762	Cyclophosphamide_LINCSCP_244684	-0.161015
179324-69-7_LINCSCP_168161	-0.174026	179324-69-7_LINCSCP_159235	-0.251255			179324-69-7_LINCSCP_155366	-0.0465727	179324-69-7_LINCSCP_105860	-0.162963
179324-69-7_LINCSCP_124807	-0.174048	179324-69-7_LINCSCP_157793	-0.252093			MLN 2238_LINCSCP_109693	-0.0466087	179324-69-7_LINCSCP_107018	-0.162984
179324-69-7_LINCSCP_104142	-0.174986	179324-69-7_LINCSCP_174264	-0.255829			Fludarabine_LINCSCP_16991	-0.0467477	Tacalcitol_LINCSCP_142295	-0.171212
179324-69-7_LINCSCP_75420	-0.175484	179324-69-7_LINCSCP_109170	-0.257169			179324-69-7_LINCSCP_144272	-0.0472208	179324-69-7_LINCSCP_106933	-0.178449
179324-69-7_LINCSCP_75333	-0.177283	Cyclosporin A_LINCSCP_11500	-0.258271			179324-69-7_LINCSCP_153483	-0.048094	Tacalcitol_LINCSCP_78747	-0.181309
179324-69-7_LINCSCP_168245	-0.180068	179324-69-7_LINCSCP_109087	-0.258515			MLN 2238_LINCSCP_161278	-0.0497004	179324-69-7_LINCSCP_125169	-0.187821
179324-69-7_LINCSCP_172553	-0.180875	179324-69-7_LINCSCP_76854	-0.259775			SCHEMBL3655059_LINCSCP_58994	-0.050526	179324-69-7_LINCSCP_102981	-0.200058
179324-69-7_LINCSCP_54811	-0.181031	MLN 2238_LINCSCP_143076	-0.259776			179324-69-7_LINCSCP_140670	-0.0517408	179324-69-7_LINCSCP_90899	-0.204943
MLN 2238_LINCSCP_37182	-0.181497	Tacrolimus_LINCSCP_14771	-0.260055			179324-69-7_LINCSCP_158599	-0.0518715	179324-69-7_LINCSCP_96177	-0.209605
179324-69-7_LINCSCP_173544	-0.182412	179324-69-7_LINCSCP_153125	-0.260481			179324-69-7_LINCSCP_155640	-0.0519275	179324-69-7_LINCSCP_167079	-0.211466
Cyclosporin A_LINCSCP_108959	-0.182565	179324-69-7_LINCSCP_79363	-0.260596			bortezomib_PG_438	-0.0528493	bortezomib_PG_613	-0.218773
179324-69-7_LINCSCP_157076	-0.182662	179324-69-7_LINCSCP_171394	-0.260644			179324-69-7_LINCSCP_95899	-0.0543471	179324-69-7_LINCSCP_174983	-0.219435
179324-69-7_LINCSCP_166361	-0.182865	179324-69-7_LINCSCP_152765	-0.260743			179324-69-7_LINCSCP_142914	-0.0557108	179324-69-7_LINCSCP_109168	-0.222768
179324-69-7_LINCSCP_158871	-0.183081	179324-69-7_LINCSCP_79362	-0.261483			179324-69-7_LINCSCP_136716	-0.0566476	179324-69-7_LINCSCP_175071	-0.226937
179324-69-7_LINCSCP_122651	-0.183642	179324-69-7_LINCSCP_127685	-0.26181			179324-69-7_LINCSCP_161475	-0.0573287	179324-69-7_LINCSCP_156359	-0.234585
179324-69-7_LINCSCP_101988	-0.184332	179324-69-7_LINCSCP_153927	-0.264269			179324-69-7_LINCSCP_96262	-0.0581696	179324-69-7_LINCSCP_92336	-0.23603
179324-69-7_LINCSCP_169957	-0.184934	179324-69-7_LINCSCP_101187	-0.264743			Methotrexate_LINCSCP_243784	-0.0590341	Tamatinib_LINCSCP_116547	-0.243566
179324-69-7_LINCSCP_159317	-0.185218	179324-69-7_LINCSCP_155723	-0.267326			179324-69-7_LINCSCP_96893	-0.0592317	Cyclosporin A_LINCSCP_174142	-0.244808
179324-69-7_LINCSCP_79279	-0.186604	179324-69-7_LINCSCP_155277	-0.268543			179324-69-7_LINCSCP_161391	-0.0593944	179324-69-7_LINCSCP_76055	-0.248468
179324-69-7_LINCSCP_105220	-0.186637	179324-69-7_LINCSCP_160675	-0.268932			Leflunomide_LINCSCP_52781	-0.0646979	179324-69-7_LINCSCP_93666	-0.250734
179324-69-7_LINCSCP_156443	-0.187709	179324-69-7_LINCSCP_127771	-0.269618			bortezomib_GDS_3608	-0.0657461	179324-69-7_LINCSCP_107013	-0.258639
179324-69-7_LINCSCP_160759	-0.188533	bortezomib_PG_314	-0.270898			179324-69-7_LINCSCP_71063	-0.0667229	179324-69-7_LINCSCP_104861	-0.261084
179324-69-7_LINCSCP_109167	-0.189082	179324-69-7_LINCSCP_126968	-0.271654			Lenalidomide_PG_5777	-0.0681841	Cyclosporin A_LINCSCP_81	-0.271925
179324-69-7_LINCSCP_166359	-0.18924	179324-69-7_LINCSCP_103066	-0.271726			Tamatinib_LINCSCP_131534	-0.0693014	179324-69-7_LINCSCP_175787	-0.274421
Cyclosporine_LINCSCP_2756	-0.192152	179324-69-7_LINCSCP_71146	-0.272178			179324-69-7_LINCSCP_71424	-0.0698828	179324-69-7_LINCSCP_105580	-0.280557
179324-69-7_LINCSCP_77484	-0.192486	179324-69-7_LINCSCP_95899	-0.278916			179324-69-7_LINCSCP_99133	-0.0699195	179324-69-7_LINCSCP_104057	-0.288031
179324-69-7_LINCSCP_172828	-0.193358	179324-69-7_LINCSCP_174988	-0.279309			179324-69-7_LINCSCP_161030	-0.0705928	179324-69-7_LINCSCP_75421	-0.290284
MLN 2238_LINCSCP_66300	-0.193453	179324-69-7_LINCSCP_79006	-0.279362			179324-69-7_LINCSCP_49794	-0.071671	179324-69-7_LINCSCP_108729	-0.29062
179324-69-7_LINCSCP_123367	-0.193935	179324-69-7_LINCSCP_110967	-0.279794			179324-69-7_LINCSCP_153925	-0.0716922	179324-69-7_PG_5703	-0.291511
179324-69-7_LINCSCP_168881	-0.195673	179324-69-7_LINCSCP_173987	-0.279867			179324-69-7_LINCSCP_174986	-0.074333	179324-69-7_LINCSCP_92607	-0.291987
179324-69-7_LINCSCP_168158	-0.195821	Lenalidomide_LINCSCP_71653	-0.28074			179324-69-7_LINCSCP_89739	-0.0743757	179324-69-7_LINCSCP_75061	-0.296864
179324-69-7_LINCSCP_122293	-0.19625	179324-69-7_LINCSCP_74355	-0.284445			179324-69-7_LINCSCP_141751	-0.0748389	179324-69-7_LINCSCP_91531	-0.300115
MLN 2238_LINCSCP_21756	-0.19683	179324-69-7_LINCSCP_175066	-0.284882			bortezomib_PG_456	-0.0815648	179324-69-7_LINCSCP_104865	-0.300667
179324-69-7_LINCSCP_122736	-0.197886	179324-69-7_LINCSCP_153485	-0.285703			179324-69-7_LINCSCP_159955	-0.0854988	MLN 2238_CTRS_3570	-0.3018
179324-69-7_LINCSCP_76493	-0.1989	179324-69-7_LINCSCP_123450	-0.286101			179324-69-7_LINCSCP_142915	-0.0862296	179324-69-7_LINCSCP_156440	-0.30249
179324-69-7_LINCSCP_78203	-0.198955	179324-69-7_LINCSCP_171753	-0.286303			179324-69-7_LINCSCP_161117	-0.0867381	Azathioprine_LINCSCP_17048	-0.302882
179324-69-7_LINCSCP_159319	-0.19963	179324-69-7_LINCSCP_101271	-0.289062			bortezomib_PG_417	-0.0906396	179324-69-7_LINCSCP_110249	-0.303672
bortezomib_PG_525	-0.20062	179324-69-7_LINCSCP_103063	-0.289233			Iguratimod_LINCSCP_138067	-0.0918183	Cyclosporine_CTRS_5817	-0.30401
bortezomib_PG_506	-0.201502	179324-69-7_LINCSCP_108091	-0.290369			179324-69-7_LINCSCP_161751	-0.0929199	179324-69-7_LINCSCP_107292	-0.30599
179324-69-7_LINCSCP_110608	-0.203342	179324-69-7_LINCSCP_101629	-0.291351			179324-69-7_LINCSCP_71780	-0.0943359	179324-69-7_LINCSCP_91255	-0.313729
179324-69-7_LINCSCP_77929	-0.203829	179324-69-7_LINCSCP_168965	-0.292029			179324-69-7_LINCSCP_90098	-0.0959105	179324-69-7_LINCSCP_92970	-0.318409
179324-69-7_LINCSCP_159231	-0.204378	AZATHIOPRINE_DM_1851	-0.292117			179324-69-7_LINCSCP_72141	-0.0969716	179324-69-7_LINCSCP_103701	-0.32088
Cyclosporin A_LINCSCP_23006	-0.204467	179324-69-7_LINCSCP_155365	-0.293066			179324-69-7_LINCSCP_72223	-0.0972971	179324-69-7_LINCSCP_108810	-0.324938
179324-69-7_LINCSCP_109807	-0.204717	179324-69-7_LINCSCP_155282	-0.293231			179324-69-7_LINCSCP_153924	-0.0993034	179324-69-7_LINCSCP_103702	-0.325187
bortezomib_GDS_8668	-0.205471	179324-69-7_LINCSCP_110968	-0.293584			179324-69-7_LINCSCP_158957	-0.0994624	179324-69-7_LINCSCP_92251	-0.32671
179324-69-7_LINCSCP_77927	-0.205533	179324-69-7_LINCSCP_125612	-0.296357			179324-69-7_LINCSCP_142918	-0.106305	179324-69-7_LINCSCP_106303	-0.327981
179324-69-7_LINCSCP_175363	-0.206126	179324-69-7_LINCSCP_167163	-0.298094			179324-69-7_LINCSCP_71865	-0.106729	179324-69-7_LINCSCP_89738	-0.3282
179324-69-7_LINCSCP_76052	-0.206137	179324-69-7_LINCSCP_156354	-0.298861			179324-69-7_LINCSCP_91891	-0.11143	179324-69-7_LINCSCP_106929	-0.329698
179324-69-7_LINCSCP_95461	-0.206754	179324-69-7_LINCSCP_160670	-0.299554			Tamatinib_LINCSCP_145329	-0.115064	179324-69-7_LINCSCP_80707	-0.33162
179324-69-7_LINCSCP_157161	-0.207294	179324-69-7_LINCSCP_173992	-0.299965			179324-69-7_LINCSCP_162195	-0.116567	179324-69-7_LINCSCP_108449	-0.333989
MLN 2238_LINCSCP_37184	-0.207613	179324-69-7_LINCSCP_158956	-0.300444			179324-69-7_LINCSCP_72224	-0.117324	179324-69-7_LINCSCP_93755	-0.337444
179324-69-7_LINCSCP_108730	-0.208599	179324-69-7_LINCSCP_122377	-0.301104			179324-69-7_LINCSCP_137877	-0.126394	179324-69-7_LINCSCP_103068	-0.340134
179324-69-7_LINCSCP_126969	-0.209303	179324-69-7_LINCSCP_156084	-0.301399			Tacrolimus_LINCSCP_21554	-0.126812	179324-69-7_LINCSCP_90539	-0.344677
179324-69-7_LINCSCP_77845	-0.210251	179324-69-7_LINCSCP_102264	-0.301567			179324-69-7_LINCSCP_94113	-0.127772	179324-69-7_LINCSCP_93053	-0.351143
179324-69-7_LINCSCP_73638	-0.210715	179324-69-7_LINCSCP_175341	-0.302426			179324-69-7_LINCSCP_97339	-0.129079	179324-69-7_LINCSCP_104778	-0.355113
179324-69-7_LINCSCP_174347	-0.211274	179324-69-7_LINCSCP_167883	-0.302721			179324-69-7_LINCSCP_94031	-0.131592	MLN 2238_LINCSCP_50843	-0.35538
179324-69-7_LINCSCP_78646	-0.212974	179324-69-7_LINCSCP_107734	-0.302899			179324-69-7_LINCSCP_143191	-0.134022	179324-69-7_LINCSCP_92691	-0.365808
MLN 2238_LINCSCP_174870	-0.213037	179324-69-7_LINCSCP_171118	-0.304615			179324-69-7_LINCSCP_161753	-0.134215	179324-69-7_LINCSCP_93752	-0.367708
179324-69-7_LINCSCP_138875	-0.213199	179324-69-7_LINCSCP_4617	-0.306829			179324-69-7_LINCSCP_99135	-0.134684	179324-69-7_LINCSCP_93669	-0.370043
179324-69-7_LINCSCP_170758	-0.213679	179324-69-7_LINCSCP_156442	-0.308027			179324-69-7_LINCSCP_79006	-0.135088	179324-69-7_LINCSCP_73911	-0.372012
Tamatinib_LINCSCP_167462	-0.213962	179324-69-7_LINCSCP_143191	-0.308395			179324-69-7_LINCSCP_99138	-0.136676	179324-69-7_LINCSCP_175704	-0.382211
179324-69-7_LINCSCP_103781	-0.214225	179324-69-7_LINCSCP_155641	-0.308721			Tamatinib_LINCSCP_51117	-0.136739	179324-69-7_LINCSCP_93667	-0.382628
MLN9708_LINCSCP_77367	-0.21584	179324-69-7_LINCSCP_158238	-0.310257			179324-69-7_LINCSCP_89821	-0.137746	179324-69-7_LINCSCP_95460	-0.383155
179324-69-7_LINCSCP_172195	-0.216565	179324-69-7_LINCSCP_89821	-0.310775			179324-69-7_LINCSCP_157518	-0.150051	179324-69-7_LINCSCP_73282	-0.383208
179324-69-7_LINCSCP_74271	-0.217176	179324-69-7_LINCSCP_75335	-0.310829			MLN9708_LINCSCP_77365	-0.153772	179324-69-7_LINCSCP_98777	-0.387976
179324-69-7_LINCSCP_96980	-0.217448	Calcitriol_LINCSCP_43858	-0.311417			179324-69-7_LINCSCP_97255	-0.154285	Seocalcitol_LINCSCP_169243	-0.397987
179324-69-7_LINCSCP_170676	-0.218343	179324-69-7_LINCSCP_102623	-0.312768			179324-69-7_LINCSCP_71861	-0.156431	179324-69-7_LINCSCP_108365	-0.398512
179324-69-7_LINCSCP_77846	-0.219631	179324-69-7_LINCSCP_75418	-0.312931			179324-69-7_LINCSCP_72496	-0.156496	179324-69-7_LINCSCP_166446	-0.402077
179324-69-7_LINCSCP_170760	-0.219954	179324-69-7_LINCSCP_154201	-0.315724			Tacalcitol_LINCSCP_174089	-0.162949	179324-69-7_LINCSCP_103697	-0.403492
179324-69-7_LINCSCP_30653	-0.221068	179324-69-7_LINCSCP_49794	-0.316306			179324-69-7_LINCSCP_162475	-0.162977	179324-69-7_LINCSCP_93055	-0.410033
179324-69-7_LINCSCP_135357	-0.221332	179324-69-7_LINCSCP_127684	-0.316326			179324-69-7_LINCSCP_75335	-0.165301	179324-69-7_LINCSCP_94030	-0.415811
179324-69-7_LINCSCP_167080	-0.221677	179324-69-7_LINCSCP_75775	-0.31871			179324-69-7_LINCSCP_71146	-0.166824	MLN 2238_LINCSCP_40241	-0.416217
179324-69-7_LINCSCP_168162	-0.222379	179324-69-7_LINCSCP_104779	-0.321527			179324-69-7_LINCSCP_95184	-0.167747	179324-69-7_LINCSCP_105500	-0.417189
179324-69-7_LINCSCP_168961	-0.224347	179324-69-7_LINCSCP_106932	-0.322358			179324-69-7_LINCSCP_93671	-0.171029	Metformin_LINCSCP_47	-0.418763
179324-69-7_LINCSCP_103424	-0.224565	179324-69-7_LINCSCP_37956	-0.32262			179324-69-7_LINCSCP_161395	-0.172791	MLN9708_LINCSCP_159116	-0.423617
179324-69-7_LINCSCP_125250	-0.224816	METHOTREXATE_DM_3856	-0.324446			bortezomib_PG_362	-0.17398	179324-69-7_LINCSCP_105495	-0.428
179324-69-7_LINCSCP_109806	-0.22536	179324-69-7_LINCSCP_174265	-0.325836			179324-69-7_LINCSCP_73635	-0.175599	179324-69-7_LINCSCP_89734	-0.429866
179324-69-7_LINCSCP_109532	-0.225691	179324-69-7_LINCSCP_121573	-0.326433			MLN 2238_CTRS_8774	-0.181605	179324-69-7_LINCSCP_90901	-0.43156
179324-69-7_LINCSCP_169325	-0.226148	179324-69-7_LINCSCP_110248	-0.326711			179324-69-7_LINCSCP_71150	-0.185622	MLN9708_LINCSCP_95701	-0.431718
179324-69-7_LINCSCP_78562	-0.226202	MLN 2238_LINCSCP_109693	-0.327419			Tamatinib_LINCSCP_236655	-0.187265	179324-69-7_LINCSCP_172465	-0.437435
179324-69-7_LINCSCP_101186	-0.226443	179324-69-7_LINCSCP_25835	-0.32888			CYCLOPHOSPHAMIDE_DM_2577	-0.187287	179324-69-7_LINCSCP_80791	-0.441341
MLN9708_LINCSCP_124328	-0.226588	179324-69-7_LINCSCP_158154	-0.33265			179324-69-7_LINCSCP_4617	-0.189852	179324-69-7_LINCSCP_91975	-0.442549
MLN 2238_LINCSCP_25821	-0.227643	179324-69-7_LINCSCP_72583	-0.332749			179324-69-7_LINCSCP_98334	-0.190269	Cyclosporine_LINCSCP_282032	-0.442677
MLN9708_LINCSCP_124327	-0.228156	179324-69-7_LINCSCP_172113	-0.335008			179324-69-7_LINCSCP_80792	-0.190676	179324-69-7_LINCSCP_80708	-0.445972
179324-69-7_LINCSCP_174268	-0.228337	179324-69-7_LINCSCP_104506	-0.33621			179324-69-7_LINCSCP_99050	-0.196438	Tamatinib_LINCSCP_167467	-0.447985
Tamatinib_LINCSCP_115489	-0.229366	179324-69-7_LINCSCP_121211	-0.338118			Calcitriol_LINCSCP_13329	-0.199971	179324-69-7_LINCSCP_176063	-0.453857
179324-69-7_LINCSCP_121296	-0.230115	179324-69-7_LINCSCP_104062	-0.338357			179324-69-7_LINCSCP_78291	-0.202513	Calcipotriene_LINCSCP_270041	-0.460758
179324-69-7_LINCSCP_155636	-0.230455	179324-69-7_LINCSCP_139953	-0.339447			179324-69-7_LINCSCP_98330	-0.2062	179324-69-7_LINCSCP_73993	-0.470641
179324-69-7_LINCSCP_75417	-0.230915	FLUDARABINE PHOSPHATE_LINCSCP_142652	-0.339569			179324-69-7_LINCSCP_97340	-0.206419	179324-69-7_LINCSCP_76137	-0.47202
179324-69-7_LINCSCP_175360	-0.231756	179324-69-7_LINCSCP_101270	-0.341624			179324-69-7_LINCSCP_98349	-0.2088	Calcitriol_LINCSCP_55371	-0.474344
179324-69-7_LINCSCP_140754	-0.232119	179324-69-7_LINCSCP_121657	-0.345488			Cyclosporine_LINCSCP_17931	-0.210734	179324-69-7_LINCSCP_93668	-0.484476
179324-69-7_LINCSCP_156081	-0.232831	Methotrexate_CTRS_9701	-0.345542			FLUDARABINE PHOSPHATE_LINCSCP_142652	-0.216235	179324-69-7_LINCSCP_97337	-0.485493
179324-69-7_LINCSCP_109891	-0.232907	179324-69-7_LINCSCP_158240	-0.346789			179324-69-7_LINCSCP_142555	-0.218564	179324-69-7_LINCSCP_75334	-0.496748
MLN 2238_LINCSCP_109692	-0.234188	MLN 2238_LINCSCP_53611	-0.346846			Cyclophosphamide_CTRS_2492	-0.220295	179324-69-7_LINCSCP_95544	-0.500677
179324-69-7_LINCSCP_94385	-0.234191	179324-69-7_LINCSCP_175345	-0.348918			179324-69-7_LINCSCP_77567	-0.221358	179324-69-7_LINCSCP_75060	-0.50947
179324-69-7_LINCSCP_169237	-0.234978	179324-69-7_LINCSCP_71064	-0.349546			179324-69-7_LINCSCP_93670	-0.222435	179324-69-7_LINCSCP_80710	-0.525926
179324-69-7_LINCSCP_172827	-0.235112	179324-69-7_LINCSCP_155720	-0.349824			179324-69-7_LINCSCP_174624	-0.223918	179324-69-7_CTRS_7617	-0.527634
Cyclosporin A_LINCSCP_174140	-0.235762	179324-69-7_LINCSCP_158235	-0.352046			MLN9708_LINCSCP_159111	-0.226648	179324-69-7_LINCSCP_92694	-0.531429
179324-69-7_LINCSCP_155996	-0.235854	179324-69-7_LINCSCP_171834	-0.353392			179324-69-7_LINCSCP_174710	-0.227122	179324-69-7_LINCSCP_98690	-0.536793
179324-69-7_LINCSCP_174625	-0.236028	179324-69-7_LINCSCP_103700	-0.353449			179324-69-7_LINCSCP_80432	-0.231446	Iguratimod_LINCSCP_138069	-0.53818
179324-69-7_LINCSCP_171396	-0.236036	179324-69-7_LINCSCP_104862	-0.355323			179324-69-7_LINCSCP_95101	-0.232017	179324-69-7_LINCSCP_175700	-0.540539
179324-69-7_LINCSCP_124806	-0.236104	MLN 2238_LINCSCP_45023	-0.356295			2-Fluoroadenosine_LINCSCP_6095	-0.232371	179324-69-7_LINCSCP_104782	-0.573114
179324-69-7_LINCSCP_122738	-0.23678	179324-69-7_LINCSCP_158957	-0.357182			179324-69-7_LINCSCP_79641	-0.23667	Azathioprine_LINCSCP_101970	-0.590057
179324-69-7_LINCSCP_156080	-0.23686	179324-69-7_LINCSCP_137154	-0.358202			179324-69-7_LINCSCP_72140	-0.23939	179324-69-7_LINCSCP_91973	-0.603922
179324-69-7_LINCSCP_110180	-0.237312	179324-69-7_LINCSCP_170316	-0.36417			179324-69-7_LINCSCP_79008	-0.240132	179324-69-7_LINCSCP_98335	-0.730008
179324-69-7_LINCSCP_78290	-0.237372	179324-69-7_LINCSCP_95184	-0.3657			bortezomib_PG_530	-0.240267
Cyclophosphamide_LINCSCP_296172	-0.237953	179324-69-7_LINCSCP_105582	-0.367186			bortezomib_PG_396	-0.240915
179324-69-7_LINCSCP_156441	-0.23815	179324-69-7_LINCSCP_158153	-0.36771			179324-69-7_LINCSCP_139953	-0.242993
179324-69-7_LINCSCP_94469	-0.238645	Cyclosporine_CTRS_5336	-0.370017			179324-69-7_LINCSCP_40405	-0.245321
179324-69-7_LINCSCP_174266	-0.23867	179324-69-7_LINCSCP_174624	-0.371605			179324-69-7_LINCSCP_72581	-0.248891
179324-69-7_LINCSCP_96260	-0.240513	179324-69-7_LINCSCP_104777	-0.372882			179324-69-7_LINCSCP_168604	-0.250359
179324-69-7_LINCSCP_75777	-0.24162	179324-69-7_LINCSCP_91528	-0.373307			Calcitriol_LINCSCP_43858	-0.258165
Seocalcitol_LINCSCP_104063	-0.242522	179324-69-7_LINCSCP_95820	-0.378158			179324-69-7_LINCSCP_72583	-0.262397
179324-69-7_LINCSCP_169680	-0.242931	179324-69-7_LINCSCP_104781	-0.383087			Tamatinib_LINCSCP_24497	-0.262933
179324-69-7_LINCSCP_154644	-0.243437	179324-69-7_LINCSCP_91177	-0.383826			Amethopterin_LINCSCP_252550	-0.263129
179324-69-7_LINCSCP_38104	-0.244172	Cyclosporine_LINCSCP_52705	-0.383898			179324-69-7_LINCSCP_155364	-0.270599
179324-69-7_LINCSCP_175701	-0.244724	179324-69-7_LINCSCP_126247	-0.383912			179324-69-7_LINCSCP_79721	-0.271215
179324-69-7_LINCSCP_175361	-0.245101	179324-69-7_LINCSCP_93671	-0.384459			179324-69-7_LINCSCP_79005	-0.272679
Tamatinib_LINCSCP_24270	-0.245616	179324-69-7_LINCSCP_155279	-0.386291			179324-69-7_LINCSCP_175429	-0.275532
179324-69-7_LINCSCP_139949	-0.246021	179324-69-7_LINCSCP_127052	-0.387063			179324-69-7_LINCSCP_168522	-0.27907
Tamatinib_LINCSCP_163529	-0.246555	179324-69-7_LINCSCP_155278	-0.391862			179324-69-7_LINCSCP_79640	-0.28315
179324-69-7_LINCSCP_173188	-0.249071	179324-69-7_LINCSCP_93670	-0.393145			179324-69-7_LINCSCP_159235	-0.283294
179324-69-7_LINCSCP_105139	-0.251	179324-69-7_LINCSCP_126987	-0.39682			SMP2_000081_LINCSCP_19288	-0.285898
179324-69-7_LINCSCP_170040	-0.251029	179324-69-7_LINCSCP_105584	-0.396945			179324-69-7_LINCSCP_71866	-0.287142
179324-69-7_LINCSCP_90900	-0.251243	179324-69-7_LINCSCP_107646	-0.400274			179324-69-7_LINCSCP_78649	-0.287315
179324-69-7_LINCSCP_76496	-0.251346	179324-69-7_LINCSCP_125524	-0.400345			Amethopterin_LINCSCP_252549	-0.290276
179324-69-7_LINCSCP_71778	-0.251544	179324-69-7_LINCSCP_124534	-0.402226			179324-69-7_LINCSCP_78564	-0.295777
179324-69-7_LINCSCP_169236	-0.251927	179324-69-7_LINCSCP_173185	-0.405652			179324-69-7_LINCSCP_71864	-0.299193
179324-69-7_LINCSCP_168242	-0.252672	Azathioprine_LINCSCP_167149	-0.409323			179324-69-7_LINCSCP_79722	-0.29978
179324-69-7_LINCSCP_171398	-0.253117	179324-69-7_LINCSCP_72498	-0.409675			25-Hydroxycholecalciferol_LINCSCP_43491	-0.300739
179324-69-7_LINCSCP_108370	-0.253428	179324-69-7_LINCSCP_127325	-0.410346			179324-69-7_LINCSCP_71863	-0.305022
179324-69-7_LINCSCP_169322	-0.253827	179324-69-7_LINCSCP_103784	-0.410407			Metformin_LINCSCP_126538	-0.307077
179324-69-7_LINCSCP_96176	-0.254939	179324-69-7_LINCSCP_156358	-0.411393			179324-69-7_LINCSCP_78923	-0.307958
179324-69-7_LINCSCP_109529	-0.255398	179324-69-7_LINCSCP_155280	-0.416346			179324-69-7_LINCSCP_167083	-0.311536
179324-69-7_LINCSCP_123812	-0.256329	Calcipotriene_LINCSCP_291183	-0.41802			179324-69-7_LINCSCP_76050	-0.31509
179324-69-7_LINCSCP_169961	-0.256627	179324-69-7_LINCSCP_175427	-0.419587			MLN 2238_LINCSCP_37185	-0.324434
179324-69-7_LINCSCP_73640	-0.259547	179324-69-7_LINCSCP_155640	-0.419933			179324-69-7_LINCSCP_71148	-0.325012
179324-69-7_LINCSCP_126330	-0.259556	179324-69-7_LINCSCP_104417	-0.420724			179324-69-7_LINCSCP_74355	-0.325206
179324-69-7_LINCSCP_160673	-0.259999	179324-69-7_LINCSCP_168604	-0.425079			179324-69-7_LINCSCP_78920	-0.330518
179324-69-7_LINCSCP_95900	-0.260352	179324-69-7_LINCSCP_110164	-0.426828			179324-69-7_LINCSCP_98419	-0.3327
179324-69-7_LINCSCP_120854	-0.261161	179324-69-7_LINCSCP_155998	-0.427851			179324-69-7_LINCSCP_79639	-0.333431
179324-69-7_LINCSCP_159595	-0.262	179324-69-7_LINCSCP_105581	-0.43288			179324-69-7_LINCSCP_141749	-0.334275
179324-69-7_LINCSCP_121300	-0.262055	179324-69-7_LINCSCP_104420	-0.435274			Fludarabine_LINCSCP_296333	-0.334624
179324-69-7_LINCSCP_172196	-0.263005	179324-69-7_LINCSCP_167439	-0.436159			179324-69-7_LINCSCP_38102	-0.340046
179324-69-7_LINCSCP_101630	-0.263197	179324-69-7_LINCSCP_91891	-0.441892			Cyclosporin A_LINCSCP_160547	-0.342888
179324-69-7_LINCSCP_140033	-0.265591	179324-69-7_LINCSCP_122652	-0.444396			179324-69-7_LINCSCP_79638	-0.343338
179324-69-7_LINCSCP_161839	-0.265642	179324-69-7_LINCSCP_158960	-0.445588			179324-69-7_LINCSCP_72497	-0.355936
179324-69-7_LINCSCP_78921	-0.266193	bortezomib_PG_362	-0.451759			179324-69-7_LINCSCP_79363	-0.365216
179324-69-7_LINCSCP_168601	-0.266238	SCHEMBL3655059_LINCSCP_283893	-0.453493			179324-69-7_LINCSCP_158960	-0.368551
179324-69-7_LINCSCP_168879	-0.266791	179324-69-7_LINCSCP_172911	-0.454377			SCHEMBL3655059_LINCSCP_283893	-0.369136
179324-69-7_LINCSCP_102621	-0.267119	Cyclosporin A_LINCSCP_56384	-0.457272			179324-69-7_LINCSCP_76492	-0.371531
179324-69-7_LINCSCP_94824	-0.267483	179324-69-7_LINCSCP_172912	-0.458384			Cyclophosphamide_LINCSCP_34113	-0.371829
179324-69-7_LINCSCP_72579	-0.267796	Tacalcitol_LINCSCP_174089	-0.460581			179324-69-7_LINCSCP_71509	-0.373522
179324-69-7_LINCSCP_123810	-0.26816	179324-69-7_LINCSCP_104780	-0.46317			179324-69-7_LINCSCP_78204	-0.376053
179324-69-7_LINCSCP_109808	-0.268415	Tamatinib_LINCSCP_21184	-0.470838			179324-69-7_LINCSCP_72220	-0.389258
179324-69-7_LINCSCP_13592	-0.268647	179324-69-7_LINCSCP_96262	-0.47615			179324-69-7_LINCSCP_71781	-0.389931
179324-69-7_LINCSCP_123451	-0.268984	179324-69-7_LINCSCP_107651	-0.486521			179324-69-7_LINCSCP_71145	-0.391625
179324-69-7_LINCSCP_89459	-0.270001	MLN 2238_LINCSCP_109691	-0.497959			179324-69-7_LINCSCP_71507	-0.396898
179324-69-7_LINCSCP_168878	-0.270025	179324-69-7_LINCSCP_107291	-0.49938			Cyclosporin A_LINCSCP_11500	-0.398572
MLN 2238_LINCSCP_51005	-0.270458	179324-69-7_LINCSCP_169239	-0.512107			179324-69-7_LINCSCP_80435	-0.401508
179324-69-7_LINCSCP_102626	-0.271287	Methotrexate_CTRS_29	-0.514022			179324-69-7_LINCSCP_71421	-0.421885
179324-69-7_LINCSCP_79724	-0.271459	MLN9708_LINCSCP_95696	-0.517316			179324-69-7_LINCSCP_80348	-0.427478
179324-69-7_LINCSCP_73994	-0.271695	179324-69-7_LINCSCP_19422	-0.522127			179324-69-7_LINCSCP_71508	-0.439635
179324-69-7_LINCSCP_77569	-0.271804	Tamatinib_LINCSCP_236655	-0.522454			179324-69-7_LINCSCP_95100	-0.440352
179324-69-7_LINCSCP_91259	-0.272361	179324-69-7_LINCSCP_92966	-0.557708			179324-69-7_LINCSCP_89735	-0.445442
179324-69-7_LINCSCP_170403	-0.272663	MLN9708_LINCSCP_95700	-0.568099			2-Fluoroadenosine_LINCSCP_16354	-0.445764
179324-69-7_LINCSCP_167887	-0.272913	Calcitriol_LINCSCP_55310	-0.614787			179324-69-7_LINCSCP_71061	-0.447959
179324-69-7_LINCSCP_167882	-0.273567	Leflunomide_LINCSCP_79507	-1.66803			MLN9708_LINCSCP_95700	-0.447985
179324-69-7_LINCSCP_125168	-0.274354	Azathioprine_LINCSCP_243458	-1.74349			179324-69-7_LINCSCP_71505	-0.450284
179324-69-7_LINCSCP_175784	-0.2744	179324-69-7_LINCSCP_79007	-1.86679			179324-69-7_LINCSCP_72498	-0.451565
179324-69-7_LINCSCP_19608	-0.274656	Tamatinib_LINCSCP_102291	-1.91307			Amethopterin_LINCSCP_260450	-0.456346
179324-69-7_LINCSCP_136796	-0.27485	179324-69-7_LINCSCP_102348	-1.9472			179324-69-7_LINCSCP_79362	-0.475518
179324-69-7_LINCSCP_107377	-0.275448	179324-69-7_LINCSCP_71063	-1.95836			179324-69-7_LINCSCP_76854	-0.481278
179324-69-7_LINCSCP_12874	-0.275661	Leflunomide_LINCSCP_52781	-1.9598			179324-69-7_LINCSCP_79004	-0.483572
179324-69-7_LINCSCP_124531	-0.276035	179324-69-7_LINCSCP_171034	-1.97315			179324-69-7_LINCSCP_72137	-0.483694
Pepstatin_LINCSCP_15029	-0.276296	179324-69-7_LINCSCP_105499	-1.97895			179324-69-7_LINCSCP_94110	-0.496378
179324-69-7_LINCSCP_96535	-0.27669	179324-69-7_LINCSCP_175789	-1.98294			Cyclosporine_CTRS_2473	-0.512402
179324-69-7_LINCSCP_169240	-0.278017	Calcitriol_LINCSCP_24184	-1.98492			179324-69-7_LINCSCP_80012	-0.522818
179324-69-7_LINCSCP_90453	-0.278717	179324-69-7_LINCSCP_107376	-2.04477			179324-69-7_LINCSCP_71862	-0.529818
179324-69-7_LINCSCP_155363	-0.278804	179324-69-7_LINCSCP_103783	-2.06031			179324-69-7_LINCSCP_71777	-0.530792
179324-69-7_LINCSCP_169684	-0.279061	Seocalcitol_LINCSCP_120858	-2.06279			179324-69-7_LINCSCP_71426	-0.536741
179324-69-7_LINCSCP_78563	-0.28197	AZATHIOPRINE_DM_1845	-2.06699			Tamatinib_LINCSCP_111593	-0.540993
179324-69-7_LINCSCP_98058	-0.282887	179324-69-7_LINCSCP_103699	-2.06753			Methotrexate_LINCSCP_58271	-0.543887
179324-69-7_LINCSCP_91172	-0.282999	MLN 2238_LINCSCP_57200	-2.1005			179324-69-7_LINCSCP_71779	-0.544274
CYCLOPHOSPHAMIDE_DM_2578	-0.283061	179324-69-7_LINCSCP_174986	-2.11421			179324-69-7_LINCSCP_71064	-0.565925
179324-69-7_LINCSCP_121576	-0.28358	179324-69-7_LINCSCP_174984	-2.1214			Lenalidomide_LINCSCP_71653	-0.574908
179324-69-7_LINCSCP_158876	-0.284001	179324-69-7_LINCSCP_175067	-2.12883			179324-69-7_LINCSCP_75775	-0.622747
179324-69-7_LINCSCP_157075	-0.28439	Tamatinib_LINCSCP_111593	-2.12911			179324-69-7_LINCSCP_172911	-0.632031
MLN 2238_LINCSCP_19403	-0.284498	179324-69-7_LINCSCP_103782	-2.15483			CHOLECALCIFEROL_DM_391	-0.637564
179324-69-7_LINCSCP_73552	-0.284559	179324-69-7_LINCSCP_174263	-2.18955			bortezomib_PG_314	-0.655741
Calcitriol_LINCSCP_55370	-0.284566	179324-69-7_LINCSCP_72497	-2.33279			Calcitriol_LINCSCP_55310	-0.704927
179324-69-7_LINCSCP_110182	-0.284699	Tamatinib_LINCSCP_81413	-2.34249			Metformin_LINCSCP_180867	-0.746504
179324-69-7_LINCSCP_121295	-0.285942	Iguratimod_LINCSCP_138067	-2.66811			Cyclophosphamide_CTRS_5836	-1.65512
179324-69-7_LINCSCP_158875	-0.286181	179324-69-7_LINCSCP_41910	-2.6969			179324-69-7_LINCSCP_79007	-1.67733
179324-69-7_LINCSCP_76138	-0.287051
MLN 2238_LINCSCP_41679	-0.287462
179324-69-7_LINCSCP_94743	-0.287838
179324-69-7_LINCSCP_170043	-0.291551
179324-69-7_LINCSCP_156356	-0.292594
179324-69-7_LINCSCP_92253	-0.293036
179324-69-7_LINCSCP_156082	-0.293477
179324-69-7_LINCSCP_97338	-0.294255
179324-69-7_LINCSCP_169958	-0.294592
179324-69-7_LINCSCP_102710	-0.294734
179324-69-7_LINCSCP_98332	-0.297217
179324-69-7_LINCSCP_168602	-0.297262
179324-69-7_LINCSCP_170405	-0.297329
179324-69-7_LINCSCP_109804	-0.298328
179324-69-7_LINCSCP_169596	-0.298458
179324-69-7_LINCSCP_109444	-0.299317
Tamatinib_LINCSCP_69364	-0.299705
179324-69-7_LINCSCP_157159	-0.299972
179324-69-7_LINCSCP_92692	-0.299978
179324-69-7_LINCSCP_171039	-0.300587
179324-69-7_LINCSCP_92333	-0.300923
179324-69-7_LINCSCP_102707	-0.302572
179324-69-7_LINCSCP_93750	-0.303025
179324-69-7_LINCSCP_121575	-0.303681
179324-69-7_LINCSCP_170044	-0.303839
179324-69-7_LINCSCP_172551	-0.304012
179324-69-7_LINCSCP_169321	-0.304446
179324-69-7_LINCSCP_169959	-0.305297
MLN 2238_LINCSCP_126490	-0.30533
179324-69-7_LINCSCP_154563	-0.305338
179324-69-7_LINCSCP_75779	-0.305545
179324-69-7_LINCSCP_169683	-0.306193
179324-69-7_LINCSCP_92332	-0.307463
179324-69-7_LINCSCP_90182	-0.307669
MLN9708_LINCSCP_159113	-0.308315
179324-69-7_LINCSCP_155361	-0.308942
179324-69-7_LINCSCP_91976	-0.309205
179324-69-7_LINCSCP_169598	-0.309436
179324-69-7_LINCSCP_159230	-0.309686
179324-69-7_LINCSCP_95904	-0.30987
179324-69-7_LINCSCP_78651	-0.310249
179324-69-7_LINCSCP_89736	-0.310484
179324-69-7_LINCSCP_90537	-0.310779
179324-69-7_LINCSCP_155724	-0.310955
179324-69-7_LINCSCP_110161	-0.311121
179324-69-7_LINCSCP_96898	-0.311245
179324-69-7_LINCSCP_76139	-0.311712
bortezomib_PG_510	-0.311936
179324-69-7_LINCSCP_98695	-0.312201
GLPG0634_LINCSCP_153233	-0.312931
179324-69-7_LINCSCP_138511	-0.314601
179324-69-7_LINCSCP_171397	-0.315255
179324-69-7_LINCSCP_158516	-0.315326
179324-69-7_LINCSCP_75064	-0.315717
179324-69-7_LINCSCP_125610	-0.315897
179324-69-7_LINCSCP_97696	-0.316411
179324-69-7_LINCSCP_169681	-0.316892
179324-69-7_LINCSCP_167523	-0.319844
MLN 2238_LINCSCP_174872	-0.320369
179324-69-7_LINCSCP_120936	-0.321396
179324-69-7_LINCSCP_119859	-0.322141
179324-69-7_LINCSCP_89820	-0.322689
179324-69-7_LINCSCP_94114	-0.323092
179324-69-7_LINCSCP_123727	-0.326149
Tamatinib_LINCSCP_129769	-0.326735
179324-69-7_LINCSCP_77128	-0.327368
179324-69-7_LINCSCP_92335	-0.329563
179324-69-7_LINCSCP_172830	-0.329578
179324-69-7_LINCSCP_170677	-0.330659
179324-69-7_LINCSCP_94742	-0.332263
Lenalidomide_LINCSCP_101778	-0.332511
179324-69-7_LINCSCP_89463	-0.33517
179324-69-7_LINCSCP_96895	-0.335406
179324-69-7_LINCSCP_90541	-0.335529
179324-69-7_LINCSCP_170042	-0.337682
179324-69-7_LINCSCP_96982	-0.339487
179324-69-7_LINCSCP_78287	-0.339535
179324-69-7_LINCSCP_172913	-0.340242
179324-69-7_LINCSCP_169600	-0.340699
Fludarabine_LINCSCP_3104	-0.340978
bortezomib_PG_621	-0.342152
179324-69-7_LINCSCP_95545	-0.342278
179324-69-7_LINCSCP_77126	-0.342774
179324-69-7_LINCSCP_168963	-0.343099
179324-69-7_LINCSCP_94027	-0.34331
179324-69-7_LINCSCP_97697	-0.344558
179324-69-7_LINCSCP_169320	-0.344729
179324-69-7_LINCSCP_102267	-0.344982
179324-69-7_LINCSCP_76053	-0.346702
179324-69-7_LINCSCP_92610	-0.347997
179324-69-7_LINCSCP_123728	-0.348346
179324-69-7_LINCSCP_109803	-0.349484
179324-69-7_LINCSCP_102625	-0.350491
179324-69-7_LINCSCP_169238	-0.353073
179324-69-7_LINCSCP_96538	-0.354333
179324-69-7_LINCSCP_94744	-0.354974
179324-69-7_LINCSCP_171480	-0.35777
179324-69-7_LINCSCP_75696	-0.358559
179324-69-7_LINCSCP_74352	-0.358811
179324-69-7_LINCSCP_155639	-0.35996
179324-69-7_LINCSCP_90093	-0.363139
179324-69-7_LINCSCP_169682	-0.363697
179324-69-7_LINCSCP_89377	-0.367687
179324-69-7_LINCSCP_104860	-0.367875
179324-69-7_LINCSCP_96618	-0.369329
179324-69-7_LINCSCP_91175	-0.371138
179324-69-7_LINCSCP_156717	-0.372431
179324-69-7_LINCSCP_89458	-0.373358
Cyclosporine_LINCSCP_209938	-0.373694
179324-69-7_LINCSCP_90095	-0.377211
179324-69-7_LINCSCP_90896	-0.378298
179324-69-7_LINCSCP_38101	-0.378489
179324-69-7_LINCSCP_105498	-0.379666
179324-69-7_LINCSCP_95542	-0.381112
179324-69-7_LINCSCP_168964	-0.381495
179324-69-7_LINCSCP_169599	-0.381512
179324-69-7_LINCSCP_91977	-0.382306
179324-69-7_LINCSCP_96619	-0.38494
179324-69-7_LINCSCP_173547	-0.385968
179324-69-7_LINCSCP_96536	-0.387875
179324-69-7_LINCSCP_98056	-0.389076
MLN 2238_LINCSCP_97861	-0.389135
179324-69-7_LINCSCP_98691	-0.390633
179324-69-7_LINCSCP_169241	-0.391023
179324-69-7_LINCSCP_156083	-0.39189
179324-69-7_LINCSCP_121660	-0.393089
bortezomib_PG_564	-0.393688
Cyclosporine_LINCSCP_215297	-0.395057
179324-69-7_LINCSCP_97254	-0.395844
179324-69-7_LINCSCP_91888	-0.396408
179324-69-7_LINCSCP_10443	-0.397703
179324-69-7_LINCSCP_91974	-0.398291
179324-69-7_LINCSCP_98350	-0.398556
179324-69-7_LINCSCP_103786	-0.399962
179324-69-7_LINCSCP_97615	-0.401593
179324-69-7_LINCSCP_103067	-0.402687
179324-69-7_LINCSCP_78922	-0.405018
179324-69-7_LINCSCP_95817	-0.406898
179324-69-7_LINCSCP_92250	-0.407145
179324-69-7_LINCSCP_126244	-0.407311
179324-69-7_LINCSCP_121574	-0.40759
179324-69-7_LINCSCP_93751	-0.408112
179324-69-7_LINCSCP_95456	-0.408516
179324-69-7_LINCSCP_91616	-0.408533
179324-69-7_LINCSCP_155281	-0.409211
179324-69-7_LINCSCP_168518	-0.411011
179324-69-7_LINCSCP_92693	-0.412002
179324-69-7_LINCSCP_167443	-0.41292
179324-69-7_LINCSCP_92334	-0.414273
179324-69-7_LINCSCP_92611	-0.415124
179324-69-7_LINCSCP_97698	-0.415465
179324-69-7_LINCSCP_93051	-0.416499
179324-69-7_LINCSCP_91530	-0.417026
179324-69-7_LINCSCP_155637	-0.417056
179324-69-7_LINCSCP_71147	-0.417433
179324-69-7_LINCSCP_95458	-0.417944
179324-69-7_LINCSCP_90897	-0.418657
179324-69-7_LINCSCP_102350	-0.419704
179324-69-7_LINCSCP_74269	-0.420651
179324-69-7_LINCSCP_93753	-0.42194
179324-69-7_LINCSCP_169324	-0.422661
179324-69-7_LINCSCP_102624	-0.423078
179324-69-7_LINCSCP_105579	-0.423731
179324-69-7_LINCSCP_154565	-0.424178
179324-69-7_LINCSCP_93052	-0.424294
179324-69-7_LINCSCP_170041	-0.4243
179324-69-7_LINCSCP_89822	-0.426231
179324-69-7_LINCSCP_95819	-0.429512
179324-69-7_LINCSCP_95541	-0.431131
179324-69-7_LINCSCP_94825	-0.431841
MLN9708_LINCSCP_95699	-0.434257
179324-69-7_LINCSCP_92969	-0.434326
179324-69-7_LINCSCP_98693	-0.435491
179324-69-7_LINCSCP_80706	-0.435845
179324-69-7_LINCSCP_72139	-0.437305
179324-69-7_LINCSCP_170401	-0.437944
179324-69-7_LINCSCP_105497	-0.439397
179324-69-7_LINCSCP_157078	-0.439853
179324-69-7_LINCSCP_92967	-0.440231
179324-69-7_LINCSCP_107017	-0.441593
179324-69-7_LINCSCP_103785	-0.443827
179324-69-7_LINCSCP_90455	-0.444464
MLN9708_LINCSCP_77369	-0.446211
179324-69-7_LINCSCP_172825	-0.44707
179324-69-7_LINCSCP_104419	-0.448484
179324-69-7_LINCSCP_120856	-0.448704
179324-69-7_LINCSCP_155725	-0.449018
179324-69-7_LINCSCP_89375	-0.449084
179324-69-7_LINCSCP_90179	-0.45012
179324-69-7_LINCSCP_92695	-0.450357
179324-69-7_LINCSCP_94741	-0.450448
179324-69-7_LINCSCP_91890	-0.452258
179324-69-7_LINCSCP_90178	-0.452613
179324-69-7_LINCSCP_94029	-0.454078
179324-69-7_LINCSCP_95901	-0.457701
179324-69-7_LINCSCP_90177	-0.460482
179324-69-7_LINCSCP_94384	-0.460536
179324-69-7_LINCSCP_95098	-0.460701
179324-69-7_LINCSCP_90096	-0.460877
179324-69-7_LINCSCP_95185	-0.461713
179324-69-7_LINCSCP_94112	-0.46431
179324-69-7_LINCSCP_92249	-0.464971
179324-69-7_LINCSCP_89818	-0.466149
179324-69-7_LINCSCP_97700	-0.466411
179324-69-7_LINCSCP_90540	-0.467198
179324-69-7_LINCSCP_168962	-0.470241
179324-69-7_LINCSCP_169601	-0.472734
179324-69-7_LINCSCP_102705	-0.47327
179324-69-7_LINCSCP_169956	-0.475215
179324-69-7_LINCSCP_90815	-0.476074
179324-69-7_LINCSCP_96534	-0.476925
MLN9708_LINCSCP_159114	-0.479916
179324-69-7_LINCSCP_90457	-0.480385
179324-69-7_LINCSCP_97256	-0.481265
179324-69-7_LINCSCP_97701	-0.485146
179324-69-7_LINCSCP_92252	-0.486255
179324-69-7_LINCSCP_90816	-0.486563
179324-69-7_LINCSCP_92331	-0.489096
179324-69-7_LINCSCP_104863	-0.491369
179324-69-7_LINCSCP_90814	-0.491834
179324-69-7_LINCSCP_104864	-0.492044
179324-69-7_LINCSCP_98057	-0.494572
179324-69-7_LINCSCP_89819	-0.495557
179324-69-7_LINCSCP_92609	-0.497021
179324-69-7_LINCSCP_156439	-0.497513
179324-69-7_LINCSCP_156357	-0.497921
179324-69-7_LINCSCP_168882	-0.498758
179324-69-7_LINCSCP_96894	-0.499414
179324-69-7_LINCSCP_91892	-0.500347
179324-69-7_LINCSCP_92696	-0.500594
179324-69-7_LINCSCP_95543	-0.503164
MLN9708_LINCSCP_95697	-0.504209
179324-69-7_LINCSCP_76772	-0.506448
179324-69-7_LINCSCP_91174	-0.509603
179324-69-7_LINCSCP_92608	-0.510684
179324-69-7_LINCSCP_93050	-0.512217
MLN9708_LINCSCP_77368	-0.512754
179324-69-7_LINCSCP_95180	-0.512768
179324-69-7_LINCSCP_158958	-0.515033
179324-69-7_LINCSCP_95096	-0.518091
179324-69-7_LINCSCP_101184	-0.519201
179324-69-7_LINCSCP_89461	-0.519454
179324-69-7_LINCSCP_175359	-0.521705
179324-69-7_LINCSCP_72580	-0.525856
179324-69-7_LINCSCP_168877	-0.526791
179324-69-7_LINCSCP_89823	-0.528956
179324-69-7_LINCSCP_93754	-0.529503
179324-69-7_LINCSCP_90180	-0.531216
179324-69-7_LINCSCP_90813	-0.531908
179324-69-7_LINCSCP_157079	-0.532825
FLUDARABINE PHOSPHATE_LINCSCP_174448	-0.532998
179324-69-7_LINCSCP_91258	-0.534381
179324-69-7_LINCSCP_91615	-0.54061
179324-69-7_LINCSCP_96896	-0.540648
179324-69-7_LINCSCP_91612	-0.540692
179324-69-7_LINCSCP_57216	-0.540978
179324-69-7_LINCSCP_91533	-0.542116
179324-69-7_LINCSCP_92968	-0.5471
179324-69-7_LINCSCP_91532	-0.55023
179324-69-7_LINCSCP_168880	-0.559594
179324-69-7_LINCSCP_92248	-0.5597
Azathioprine_LINCSCP_212446	-0.563371
179324-69-7_LINCSCP_93054	-0.564917
179324-69-7_LINCSCP_97614	-0.571024
179324-69-7_LINCSCP_91972	-0.572022
179324-69-7_LINCSCP_156438	-0.578317
179324-69-7_LINCSCP_156355	-0.582609
179324-69-7_LINCSCP_91617	-0.584212
179324-69-7_LINCSCP_94466	-0.587944
179324-69-7_LINCSCP_103064	-0.590703
MLN9708_LINCSCP_159112	-0.591632
179324-69-7_LINCSCP_91889	-0.594539
179324-69-7_LINCSCP_97972	-0.598357
Seocalcitol_LINCSCP_104065	-0.599058
Lenalidomide_LINCSCP_71656	-0.622678
179324-69-7_LINCSCP_92612	-0.62278
179324-69-7_LINCSCP_90898	-0.62532
Tamatinib_LINCSCP_116551	-0.636392
179324-69-7_LINCSCP_95181	-0.674268
179324-69-7_LINCSCP_94471	-0.676302
179324-69-7_CTRS_3328	-1.6808
Amethopterin_LINCSCP_212351	-1.86515
179324-69-7_LINCSCP_78566	-1.9601
Iguratimod_LINCSCP_74541	-2.00247
179324-69-7_LINCSCP_73205	-2.02855
179324-69-7_LINCSCP_90181	-2.06116
179324-69-7_LINCSCP_89376	-2.08995
179324-69-7_LINCSCP_77930	-2.12217
Tacrolimus_CTRS_7520	-2.14751
179324-69-7_LINCSCP_97341	-2.17384

## Sheet: Table4
Drug Signature G4A	ΔNES
MLN 2238_CTRS_5001	2.85223
bortezomib_PG_476	2.65603
Cyclosporine_CTRS_9580	2.60631
179324-69-7_CTRS_8057	2.60019
bortezomib_PG_516	2.55352
Tamatinib_LINCSCP_21184	2.5373
MLN 2238_LINCSCP_29167	2.51524
Cyclosporin A_LINCSCP_220660	2.51488
bortezomib_PG_304	2.50784
Tacalcitol_LINCSCP_108915	2.5063
179324-69-7_CTRS_3801	2.49953
bortezomib_PG_463	2.4862
Seocalcitol_LINCSCP_104064	2.46416
179324-69-7_LINCSCP_119498	2.46336
SMP2_000081_LINCSCP_206690	2.46248
Calcipotriene_LINCSCP_26348	2.45988
Cyclosporin A_LINCSCP_142345	2.4581
179324-69-7_LINCSCP_102709	2.4565
179324-69-7_LINCSCP_118423	2.45364
bortezomib_PG_519	2.44077
bortezomib_PG_345	2.43841
etanercept_EBI_2034	2.43509
Baricitinib_LINCSCP_136867	2.43111
179324-69-7_LINCSCP_102623	2.42573
Seocalcitol_LINCSCP_73915	2.42115
METHOTREXATE_DM_986	2.42089
FK-506_LINCSCP_31807	2.41972
TSU-68_LINCSCP_15349	2.40557
Azathioprine_LINCSCP_15754	2.37647
SCHEMBL18825_LINCSCP_46552	2.3517
bortezomib_PG_310	2.35047
bortezomib_PG_413	2.34256
bortezomib_PG_348	2.33769
bortezomib_PG_385	2.33473
179324-69-7_LINCSCP_118778	2.33328
179324-69-7_LINCSCP_101902	2.33108
179324-69-7_LINCSCP_104860	2.32997
Tacalcitol_LINCSCP_142300	2.32983
Tacrolimus_LINCSTP_158	2.32869
179324-69-7_LINCSCP_102351	2.32801
Cyclosporin A_LINCSCP_78796	2.32758
MLN 2238_LINCSCP_53233	2.32754
bortezomib_PG_380	2.32537
Tamatinib_LINCSCP_29487	2.32311
179324-69-7_LINCSCP_126984	2.31578
Cyclosporine_LINCSCP_25409	2.30669
Cyclosporine_LINCSCP_42699	2.30463
bortezomib_PG_298	2.30272
Tamatinib_LINCSCP_163882	2.29943
179324-69-7_LINCSCP_123455	2.29268
bortezomib_PG_442	2.28517
Seocalcitol_LINCSCP_73916	2.28479
Tacalcitol_LINCSCP_142299	2.28465
bortezomib_PG_595	2.28161
Fludarabine_PG_5758	2.28143
Azathioprine_LINCSCP_101969	2.2796
Tamatinib_LINCSCP_131182	2.27926
TACROLIMUS_DM_4925	2.27192
Leflunomide_LINCSCP_50131	2.27068
bortezomib_PG_297	2.26525
bortezomib_PG_466	2.26025
bortezomib_PG_628	2.24676
179324-69-7_LINCSCP_103065	2.24421
179324-69-7_LINCSCP_103702	2.2435
MLN9708_LINCSCP_172710	2.24189
Cyclosporine_EBI_3280	2.24062
179324-69-7_LINCSCP_134918	2.23868
179324-69-7_LINCSCP_101907	2.23219
Pepstatin_LINCSCP_30261	2.22804
179324-69-7_LINCSCP_123452	2.22611
Iguratimod_LINCSCP_74543	2.22352
bortezomib_PG_462	2.2219
179324-69-7_LINCSCP_125165	2.21955
bortezomib_PG_382	2.21643
Lenalidomide_LINCSCP_19212	2.21437
179324-69-7_LINCSCP_118338	2.20932
Tacrolimus_LINCSTP_667	2.20664
SMP2_000081_LINCSCP_44890	2.20485
179324-69-7_LINCSCP_80432	2.2032
Cyclophosphamide_CTRS_5836	2.19984
Tamatinib_LINCSCP_163530	2.19862
179324-69-7_LINCSCP_117975	2.19838
179324-69-7_LINCSCP_118421	2.19739
Seocalcitol_LINCSCP_73914	2.19649
Seocalcitol_LINCSCP_169243	2.19609
179324-69-7_LINCSCP_101629	2.19183
179324-69-7_LINCSCP_101188	2.18667
179324-69-7_LINCSCP_101269	2.18602
MLN 2238_CTRS_6918	2.1801
179324-69-7_LINCSCP_127410	2.17908
179324-69-7_LINCSCP_103781	2.17897
179324-69-7_LINCSCP_101631	2.17571
Tamatinib_LINCSCP_81415	2.175
Lenalidomide_LINCSTP_582	2.17342
179324-69-7_LINCSCP_117979	2.17064
Hydroxychloroquine_LINCSCP_34562	2.16686
179324-69-7_LINCSCP_105138	2.16588
179324-69-7_LINCSCP_101543	2.16411
179324-69-7_LINCSCP_101904	2.15837
Cyclosporine_LINCSCP_215297	2.15721
bortezomib_PG_481	2.15401
179324-69-7_LINCSCP_119415	2.15201
2-Fluoroadenosine_LINCSCP_5969	2.1516
179324-69-7_LINCSCP_124447	2.14714
Tamatinib_LINCSCP_132593	2.14679
bortezomib_PG_534	2.14558
179324-69-7_LINCSCP_124446	2.1455
SCHEMBL3655059_LINCSCP_6310	2.14375
GLPG0634_LINCSCP_71528	2.14348
179324-69-7_LINCSCP_107732	2.14272
179324-69-7_LINCSCP_118060	2.14151
METHOTREXATE_DM_3850	2.14098
179324-69-7_LINCSCP_101189	2.13978
179324-69-7_LINCSCP_120853	2.13525
179324-69-7_LINCSCP_102266	2.13492
METHOTREXATE_DM_988	2.13151
MLN 2238_CTRS_4523	2.12873
179324-69-7_LINCSCP_96977	2.12619
179324-69-7_LINCSCP_126964	2.12291
179324-69-7_LINCSCP_108449	2.12059
179324-69-7_LINCSCP_118062	2.12057
bortezomib_PG_316	2.11219
179324-69-7_LINCSCP_173186	2.11044
179324-69-7_LINCSCP_126965	2.10692
etanercept_EBI_2035	2.1067
179324-69-7_LINCSCP_118780	2.10612
179324-69-7_LINCSCP_101628	2.10427
TACROLIMUS_DM_4922	2.10273
179324-69-7_LINCSCP_122735	2.09886
179324-69-7_LINCSCP_120854	2.09817
179324-69-7_LINCSCP_90815	2.09744
179324-69-7_LINCSCP_118782	2.09667
179324-69-7_LINCSCP_108007	2.09549
Tamatinib_LINCSCP_54192	2.09506
179324-69-7_LINCSCP_105140	2.0947
179324-69-7_LINCSCP_109806	2.09439
179324-69-7_LINCSCP_119418	2.09032
179324-69-7_LINCSCP_101545	2.08757
bortezomib_PG_374	2.08593
bortezomib_PG_531	2.08563
179324-69-7_LINCSCP_102622	2.08463
Seocalcitol_LINCSCP_155643	2.08381
179324-69-7_LINCSCP_106303	2.08303
METHOTREXATE_DM_3852	2.08303
179324-69-7_LINCSCP_105856	2.08245
179324-69-7_LINCSCP_160754	2.08166
179324-69-7_LINCSCP_119142	2.08165
Calcitriol_LINCSCP_263830	2.08033
Cyclosporin A_LINCSCP_142343	2.07964
Tacalcitol_LINCSCP_78750	2.07934
179324-69-7_LINCSCP_119057	2.07888
Azathioprine_LINCSCP_25916	2.07551
179324-69-7_CTRS_9481	2.07547
Leflunomide_LINCSCP_161262	2.06901
179324-69-7_LINCSCP_108091	2.06856
179324-69-7_LINCSCP_105941	2.06691
bortezomib_PG_418	2.06437
179324-69-7_LINCSCP_101990	2.06403
179324-69-7_LINCSCP_119501	2.06375
bortezomib_PG_538	2.06238
Fludarabine_LINCSCP_273385	2.06185
179324-69-7_LINCSCP_106930	2.06082
bortezomib_PG_555	2.06035
TSU-68_LINCSCP_105811	2.05892
179324-69-7_LINCSCP_79362	2.0586
bortezomib_PG_623	2.0581
Baricitinib_LINCSCP_73350	2.05531
179324-69-7_LINCSCP_123811	2.05302
179324-69-7_LINCSCP_109887	2.05021
Cyclosporin A_LINCSCP_11244	2.04745
179324-69-7_LINCSCP_123810	2.04718
Tamatinib_LINCSCP_29486	2.04637
179324-69-7_LINCSCP_126982	2.04534
179324-69-7_LINCSCP_120491	2.04525
179324-69-7_LINCSCP_119500	2.04409
179324-69-7_LINCSCP_126966	2.04345
179324-69-7_LINCSCP_176062	2.0432
bortezomib_PG_533	2.04184
179324-69-7_LINCSCP_118779	2.03991
bortezomib_PG_511	2.0383
bortezomib_PG_536	2.03468
Cyclosporin A_LINCSCP_18811	2.03406
bortezomib_PG_541	2.0291
Seocalcitol_LINCSCP_169244	2.02817
Tacalcitol_LINCSCP_125713	2.02794
179324-69-7_LINCSCP_119777	2.02729
bortezomib_PG_493	2.02581
MLN 2238_LINCSCP_12988	2.02426
Seocalcitol_LINCSCP_137436	2.02334
179324-69-7_LINCSCP_118339	2.02218
179324-69-7_LINCSCP_101903	2.02104
bortezomib_PG_594	2.02096
179324-69-7_LINCSCP_119499	2.01612
179324-69-7_LINCSCP_119055	2.01542
Tamatinib_LINCSCP_87961	2.01274
179324-69-7_LINCSCP_109888	2.00925
179324-69-7_LINCSCP_108813	2.00744
179324-69-7_LINCSCP_53068	2.00698
179324-69-7_LINCSCP_101906	2.0068
179324-69-7_LINCSCP_123726	2.00638
179324-69-7_LINCSCP_104058	2.00498
179324-69-7_LINCSCP_123809	2.00411
179324-69-7_LINCSCP_79003	2.00276
179324-69-7_LINCSCP_119054	2.00196
179324-69-7_LINCSCP_119774	2.00144
179324-69-7_LINCSCP_127409	2.00133
Azathioprine_LINCSCP_71844	1.99814
179324-69-7_LINCSCP_108809	1.99781
179324-69-7_LINCSCP_127328	1.99729
Tacalcitol_LINCSCP_125711	1.99634
179324-69-7_LINCSCP_127049	1.99548
Baricitinib_LINCSCP_120289	1.99529
179324-69-7_LINCSCP_124530	1.99283
179324-69-7_LINCSCP_55245	1.99265
179324-69-7_LINCSCP_104502	1.99069
179324-69-7_LINCSCP_103782	1.99043
179324-69-7_LINCSCP_110606	1.98988
179324-69-7_LINCSCP_121935	1.98879
179324-69-7_LINCSCP_167524	1.98775
Tamatinib_LINCSCP_145330	1.98723
Fludarabine_LINCSCP_273529	1.98588
Amethopterin_LINCSCP_243376	1.9856
179324-69-7_LINCSCP_118061	1.98537
179324-69-7_LINCSCP_126328	1.98395
FK-506_LINCSCP_46158	1.9759
179324-69-7_LINCSCP_108810	1.97581
Cyclosporine_LINCSCP_44831	1.97564
179324-69-7_LINCSCP_104417	1.97427
179324-69-7_LINCSCP_102624	1.97235
179324-69-7_LINCSCP_160399	1.97121
179324-69-7_LINCSCP_102984	1.97055
179324-69-7_LINCSCP_167082	1.9704
179324-69-7_LINCSCP_119143	1.96936
SMP2_000081_LINCSCP_15254	1.96854
179324-69-7_LINCSCP_118336	1.96375
179324-69-7_LINCSCP_153121	1.96184
179324-69-7_LINCSCP_109527	1.95884
bortezomib_PG_591	1.95699
179324-69-7_LINCSCP_123813	1.95683
179324-69-7_LINCSCP_90817	1.95661
179324-69-7_LINCSCP_127408	1.95622
179324-69-7_LINCSCP_125169	1.95521
179324-69-7_LINCSCP_175343	1.95516
Fludarabine_LINCSCP_272319	1.95449
179324-69-7_LINCSCP_96618	1.95204
179324-69-7_LINCSCP_101632	1.95083
179324-69-7_LINCSCP_107013	1.94955
179324-69-7_LINCSCP_167800	1.94938
179324-69-7_LINCSCP_125167	1.94885
bortezomib_PG_508	1.94859
bortezomib_PG_406	1.94741
Seocalcitol_LINCSCP_169245	1.94675
Tacrolimus_CTRS_874	1.94672
179324-69-7_LINCSCP_118335	1.94463
179324-69-7_LINCSCP_119140	1.94401
Tamatinib_LINCSCP_131183	1.94123
Tacalcitol_LINCSCP_78749	1.94024
179324-69-7_LINCSCP_103700	1.94019
179324-69-7_LINCSCP_134916	1.93867
TSU-68_LINCSCP_287079	1.93653
179324-69-7_LINCSCP_103785	1.93557
Iguratimod_LINCSCP_92885	1.93532
Tamatinib_LINCSCP_129772	1.93393
Tamatinib_LINCSCP_234877	1.93359
179324-69-7_LINCSCP_107014	1.93191
179324-69-7_LINCSCP_122018	1.93163
bortezomib_PG_632	1.93092
179324-69-7_LINCSCP_38103	1.9307
Metformin_LINCSCP_126542	1.93027
179324-69-7_LINCSCP_121574	1.92975
179324-69-7_LINCSCP_124533	1.92946
179324-69-7_LINCSCP_89736	1.92881
Calcipotriene_LINCSCP_44739	1.92573
bortezomib_PG_617	1.92573
bortezomib_PG_409	1.92571
Pepstatin_LINCSCP_4193	1.92127
179324-69-7_LINCSCP_104778	1.91868
Cyclosporin A_LINCSCP_25161	1.91831
Tacrolimus_CTRS_1319	1.91707
bortezomib_PG_410	1.91684
179324-69-7_LINCSCP_119502	1.91582
Tamatinib_LINCSCP_167467	1.91493
179324-69-7_LINCSCP_104862	1.9128
179324-69-7_LINCSCP_102982	1.91156
bortezomib_PG_367	1.90889
179324-69-7_LINCSCP_105939	1.90835
179324-69-7_LINCSCP_127053	1.90801
Tamatinib_LINCSCP_132594	1.90739
179324-69-7_LINCSCP_134998	1.90655
bortezomib_PG_403	1.90609
179324-69-7_LINCSCP_167078	1.90207
179324-69-7_LINCSCP_53619	1.89847
179324-69-7_LINCSCP_125611	1.89716
bortezomib_PG_583	1.89533
Cyclosporine_LINCSCP_583	1.89408
179324-69-7_LINCSCP_103426	1.89238
179324-69-7_LINCSCP_105858	1.89237
179324-69-7_LINCSCP_53846	1.88523
179324-69-7_LINCSCP_122376	1.88496
Methotrexate_LINCSCP_46103	1.883
179324-69-7_LINCSCP_103698	1.88091
Lenalidomide_LINCSCP_101776	1.88056
Tacalcitol_LINCSCP_160498	1.87826
bortezomib_PG_465	1.8771
179324-69-7_LINCSCP_125525	1.87609
179324-69-7_LINCSCP_143633	1.87466
179324-69-7_LINCSCP_124170	1.87321
25-Hydroxycholecalciferol_LINCSCP_58935	1.87297
179324-69-7_LINCSCP_103697	1.86818
179324-69-7_LINCSCP_123730	1.86568
bortezomib_PG_490	1.86386
Iguratimod_LINCSCP_104698	1.86364
bortezomib_PG_317	1.86077
179324-69-7_LINCSCP_94113	1.85927
179324-69-7_LINCSCP_107731	1.85835
179324-69-7_LINCSCP_108453	1.85577
179324-69-7_LINCSCP_126244	1.85416
Tacrolimus_LINCSCP_56449	1.8535
bortezomib_PG_537	1.85273
179324-69-7_LINCSCP_71508	1.85257
MLN 2238_LINCSCP_37044	1.84628
TSU-68_LINCSCP_4553	1.84341
Methotrexate_CTRS_2594	1.84327
MLN9708_LINCSCP_77370	1.843
Cyclosporine_LINCSCP_54088	1.84285
bortezomib_PG_496	1.8416
Cyclosporine_CTRS_6772	1.84075
bortezomib_PG_430	1.83917
179324-69-7_LINCSCP_72498	1.83866
Cyclosporine_EBI_3281	1.83678
Tamatinib_LINCSCP_81414	1.83562
TSU-68_LINCSCP_257389	1.83413
Cyclosporin A_LINCSCP_78798	1.83318
MLN 2238_LINCSCP_10630	1.83095
179324-69-7_LINCSCP_29406	1.83094
179324-69-7_LINCSCP_140757	1.83087
179324-69-7_LINCSCP_71506	1.8308
Tamatinib_LINCSCP_90477	1.83064
bortezomib_PG_315	1.83003
MLN 2238_LINCSCP_53060	1.82669
179324-69-7_LINCSCP_107647	1.82485
179324-69-7_LINCSCP_127329	1.82313
179324-69-7_LINCSCP_120218	1.8225
bortezomib_PG_610	1.82147
179324-69-7_LINCSCP_136081	1.82145
179324-69-7_LINCSCP_110182	1.81902
bortezomib_PG_307	1.81573
Tamatinib_LINCSCP_132947	1.81559
179324-69-7_LINCSCP_135718	1.81452
Seocalcitol_LINCSCP_169242	1.81283
179324-69-7_LINCSCP_121573	1.81125
179324-69-7_LINCSCP_94470	1.81087
Tamatinib_LINCSCP_135661	1.80754
179324-69-7_LINCSCP_107730	1.80633
179324-69-7_LINCSCP_110526	1.80565
179324-69-7_LINCSCP_110166	1.80236
179324-69-7_LINCSCP_29173	1.8017
Tacalcitol_LINCSCP_78748	1.79743
Lenalidomide_LINCSCP_153355	1.79588
bortezomib_PG_620	1.79588
Tamatinib_LINCSCP_87958	1.79292
CYCLOPHOSPHAMIDE_DM_2576	1.79216
179324-69-7_LINCSCP_110607	1.79146
Tamatinib_LINCSCP_102291	1.7906
179324-69-7_LINCSCP_108370	1.78961
179324-69-7_LINCSCP_167526	1.78654
Cyclosporin A_LINCSCP_125759	1.7861
Tamatinib_LINCSCP_135656	1.78443
179324-69-7_LINCSCP_94384	1.78007
Tacrolimus_LINCSCP_33022	1.778
AZATHIOPRINE_DM_1853	1.77719
bortezomib_PG_392	1.77443
Tamatinib_LINCSCP_113011	1.77195
bortezomib_PG_565	1.77144
179324-69-7_LINCSCP_90178	1.76968
179324-69-7_LINCSCP_99135	1.76928
Cyclosporin A_LINCSCP_7640	1.7691
179324-69-7_LINCSCP_77127	1.7678
Calcipotriene_LINCSCP_291183	1.765
bortezomib_PG_354	1.76334
Calcitriol_LINCSCP_15292	1.76081
179324-69-7_LINCSCP_107015	1.75446
bortezomib_PG_502	1.75287
bortezomib_PG_312	1.75161
179324-69-7_LINCSCP_105499	1.75094
179324-69-7_LINCSCP_119139	1.74868
179324-69-7_LINCSCP_109168	1.7452
Cyclosporin A_LINCSCP_52544	1.74223
Cyclosporine_LINCSCP_44010	1.74175
179324-69-7_LINCSCP_137072	1.73628
bortezomib_PG_399	1.7323
Azathioprine_LINCSCP_153547	1.72967
179324-69-7_LINCSCP_89818	1.72962
bortezomib_PG_622	1.72457
179324-69-7_LINCSCP_95100	1.723
CYCLOPHOSPHAMIDE_DM_463	1.72274
Tamatinib_LINCSCP_90482	1.72099
Tamatinib_LINCSCP_81413	1.71618
179324-69-7_LINCSCP_103784	1.71376
179324-69-7_LINCSCP_94471	1.71276
Tacalcitol_LINCSCP_142297	1.71139
Tacalcitol_LINCSCP_125714	1.70588
Tamatinib_LINCSCP_69363	1.70497
179324-69-7_LINCSCP_98333	1.70198
179324-69-7_LINCSCP_94467	1.69693
179324-69-7_LINCSCP_95544	1.69584
179324-69-7_LINCSCP_94741	1.69136
179324-69-7_LINCSCP_15439	1.69046
bortezomib_PG_619	1.69033
179324-69-7_LINCSCP_97973	1.68833
bortezomib_PG_435	1.68561
179324-69-7_LINCSCP_97697	1.68207
179324-69-7_LINCSCP_71505	1.67855
bortezomib_PG_393	1.67175
179324-69-7_LINCSCP_139319	1.67013
TACROLIMUS_DM_1319	1.66712
Tamatinib_LINCSCP_223019	1.66593
Cyclophosphamide_CTRS_3445	1.66007
Cyclosporin A_LINCSCP_18174	1.65996
179324-69-7_LINCSCP_77569	1.65279
bortezomib_PG_488	1.65183
179324-69-7_LINCSCP_110610	1.65043
179324-69-7_LINCSCP_103786	1.65031
SCHEMBL18825_LINCSCP_283708	1.64793
179324-69-7_LINCSCP_95099	1.64566
179324-69-7_LINCSCP_136076	1.64394
bortezomib_PG_445	1.64341
Iguratimod_LINCSCP_104695	1.64067
METHOTREXATE_DM_3864	1.63848
179324-69-7_LINCSCP_90814	1.6379
179324-69-7_LINCSCP_90900	1.63775
179324-69-7_LINCSCP_136714	1.63547
TACROLIMUS_LINCSCP_99288	1.63346
179324-69-7_LINCSCP_91616	1.62839
179324-69-7_LINCSCP_103701	1.62217
TSU-68_LINCSCP_75649	1.61926
179324-69-7_LINCSCP_103699	1.61532
AZATHIOPRINE_DM_1861	1.61529
bortezomib_PG_398	1.61431
179324-69-7_LINCSCP_166362	1.61259
bortezomib_PG_313	1.60591
Tamatinib_LINCSCP_236655	1.60467
SMP2_000081_LINCSCP_286509	1.59902
179324-69-7_LINCSCP_97696	1.59778
179324-69-7_LINCSCP_140670	1.59518
179324-69-7_LINCSCP_144356	1.5929
AZATHIOPRINE_DM_189	1.59122
MLN 2238_CTRS_4049	1.58908
Leflunomide_LINCSCP_97840	1.58871
bortezomib_PG_422	1.58499
bortezomib_PG_474	1.58305
179324-69-7_LINCSCP_96896	1.58145
METHOTREXATE_DM_3851	1.58134
179324-69-7_LINCSCP_144357	1.58076
25-Hydroxycholecalciferol_LINCSCP_47019	1.58029
IVIg_EBI_444	1.57894
Methotrexate_CTRS_6415	1.57811
SMP2_000081_LINCSCP_256586	1.57587
bortezomib_PG_303	1.57497
179324-69-7_LINCSCP_77567	1.5728
179324-69-7_LINCSCP_143552	1.56415
179324-69-7_LINCSCP_110968	1.55434
Cyclosporine_LINCSCP_188097	1.55429
179324-69-7_CTRS_6670	1.55019
179324-69-7_LINCSCP_50858	1.54984
179324-69-7_LINCSCP_92331	1.54086
179324-69-7_LINCSCP_142834	1.53101
bortezomib_PG_375	1.53027
bortezomib_PG_621	1.52866
bortezomib_PG_357	1.52729
179324-69-7_PG_5728	1.52537
179324-69-7_LINCSCP_109085	1.52521
179324-69-7_LINCSCP_105495	1.51109
bortezomib_PG_571	1.50901
179324-69-7_LINCSCP_90537	1.50637
TSU-68_LINCSCP_30576	1.50303
bortezomib_PG_366	1.5001
179324-69-7_LINCSCP_110966	1.49373
179324-69-7_PG_5703	1.49147
MLN 2238_LINCSCP_143079	1.48524
179324-69-7_LINCSCP_141477	1.48363
Azathioprine_LINCSCP_212446	1.47608
bortezomib_PG_510	1.46131
Tacalcitol_LINCSCP_142296	1.45441
bortezomib_PG_386	1.43247
179324-69-7_LINCSCP_140669	1.43185
bortezomib_PG_337	1.42448
179324-69-7_LINCSCP_105579	1.41456
bortezomib_PG_638	1.41139
bortezomib_PG_363	1.40813
bortezomib_PG_540	1.39829
bortezomib_PG_318	1.37703
bortezomib_PG_562	1.33316
bortezomib_PG_505	1.32052
Tacrolimus_CTRS_8436	0.878896
179324-69-7_LINCSCP_119059	0.740682
179324-69-7_LINCSCP_119141	0.730957
bortezomib_GDS_3605	0.727475
179324-69-7_LINCSCP_105224	0.724519
FLUDARABINE PHOSPHATE_LINCSCP_79101	0.719944
179324-69-7_LINCSCP_106576	0.716801
IL21R_LINCSOE_4550	0.713448
Seocalcitol_LINCSCP_155645	0.704028
179324-69-7_LINCSCP_157521	0.703478
179324-69-7_LINCSCP_106658	0.697723
179324-69-7_LINCSCP_118340	0.695549
TACROLIMUS_DM_4923	0.687766
Calcitriol_LINCSCP_44920	0.681908
Tacrolimus_CTRS_7957	0.681273
Cyclosporine_LINCSCP_33476	0.679643
Cyclosporine_LINCSCP_213571	0.67788
179324-69-7_LINCSCP_103422	0.677146
179324-69-7_LINCSCP_122294	0.670126
Tamatinib_LINCSCP_131185	0.669669
bortezomib_PG_342	0.667759
Cyclophosphamide_CTRS_2019	0.666507
Cyclophosphamide_CTRS_6313	0.66273
179324-69-7_LINCSCP_101987	0.661192
179324-69-7_LINCSCP_101272	0.653728
179324-69-7_LINCSCP_118337	0.65172
179324-69-7_LINCSCP_10229	0.651138
Calcitriol_LINCSCP_43858	0.6511
Tamatinib_LINCSCP_145686	0.650392
Calcipotriene_LINCSCP_267186	0.648528
SMP2_000081_LINCSCP_25042	0.639926
Lenalidomide_LINCSCP_89972	0.638838
Calcipotriene_LINCSCP_46101	0.637201
179324-69-7_LINCSCP_102980	0.634574
Cyclosporine_LINCSCP_52705	0.631442
179324-69-7_LINCSCP_103341	0.631279
Methotrexate_CTRS_9701	0.628645
179324-69-7_LINCSCP_106301	0.626516
179324-69-7_LINCSCP_126605	0.624445
179324-69-7_LINCSCP_119056	0.624194
179324-69-7_LINCSCP_118420	0.622748
179324-69-7_LINCSCP_119416	0.618942
179324-69-7_LINCSCP_101905	0.618918
MLN 2238_LINCSCP_51218	0.615149
179324-69-7_LINCSCP_120937	0.607674
Tamatinib_LINCSCP_131186	0.60699
179324-69-7_LINCSCP_101267	0.601853
bortezomib_PG_461	0.600452
Tamatinib_LINCSCP_115492	0.596866
179324-69-7_LINCSCP_105137	0.594313
179324-69-7_LINCSCP_118696	0.594088
179324-69-7_LINCSCP_118781	0.593482
179324-69-7_LINCSCP_155361	0.593243
179324-69-7_LINCSCP_104421	0.591069
Tacrolimus_CTRS_5132	0.588503
179324-69-7_LINCSCP_120577	0.584556
etanercept_EBI_135	0.583087
179324-69-7_LINCSCP_124889	0.580442
179324-69-7_LINCSCP_120579	0.579819
FLUDARABINE PHOSPHATE_LINCSCP_174443	0.579262
179324-69-7_LINCSCP_53731	0.577293
Tamatinib_LINCSCP_132596	0.575698
179324-69-7_LINCSCP_120216	0.574859
SMP2_000081_LINCSCP_43733	0.57359
179324-69-7_LINCSCP_121931	0.572827
179324-69-7_LINCSCP_108452	0.572231
Cyclophosphamide_CTRS_6791	0.572158
179324-69-7_LINCSCP_126692	0.569556
179324-69-7_LINCSCP_119414	0.569449
179324-69-7_LINCSCP_106659	0.568679
179324-69-7_LINCSCP_121214	0.567984
bortezomib_PG_459	0.566917
179324-69-7_LINCSCP_156442	0.564322
SMP2_000081_LINCSCP_30752	0.563983
179324-69-7_LINCSCP_121572	0.563217
Metformin_LINCSCP_79571	0.560882
Tamatinib_LINCSCP_90479	0.56041
bortezomib_PG_355	0.558621
bortezomib_PG_408	0.557603
179324-69-7_LINCSCP_105580	0.556956
179324-69-7_LINCSCP_122378	0.555341
bortezomib_PG_332	0.553552
MLN 2238_LINCSCP_79528	0.552651
TSU-68_LINCSCP_206756	0.55113
Fludarabine_LINCSCP_47330	0.55009
179324-69-7_LINCSCP_120938	0.549433
179324-69-7_LINCSCP_160394	0.549295
179324-69-7_LINCSCP_122651	0.548369
179324-69-7_LINCSCP_102625	0.546008
FLUDARABINE PHOSPHATE_LINCSCP_126067	0.545428
179324-69-7_LINCSCP_170320	0.545315
IL-2_EBI_161	0.542775
179324-69-7_LINCSCP_121659	0.54025
Methotrexate_LINCSCP_211232	0.540006
179324-69-7_LINCSCP_120217	0.539135
179324-69-7_LINCSCP_119858	0.538495
179324-69-7_LINCSCP_107375	0.538027
Cyclosporine_CTRS_9104	0.536948
179324-69-7_LINCSCP_105220	0.535711
179324-69-7_LINCSCP_101986	0.535036
179324-69-7_LINCSCP_110883	0.534664
GLPG0634_LINCSCP_101652	0.532731
179324-69-7_LINCSCP_101630	0.532331
179324-69-7_LINCSCP_10228	0.5315
179324-69-7_LINCSCP_121216	0.53048
179324-69-7_LINCSCP_103427	0.530356
179324-69-7_LINCSCP_104777	0.529359
179324-69-7_LINCSCP_123096	0.529286
Cyclophosphamide_CTRS_9599	0.527895
FK-506_LINCSCP_1908	0.526346
179324-69-7_LINCSCP_102263	0.524563
179324-69-7_CTRS_6195	0.524345
179324-69-7_LINCSCP_122739	0.522504
179324-69-7_LINCSCP_101184	0.522463
179324-69-7_LINCSCP_110882	0.521886
Tacalcitol_LINCSCP_174094	0.521825
METHOTREXATE_DM_3865	0.519738
Calcitriol_LINCSCP_30520	0.519341
Tamatinib_LINCSCP_85852	0.518686
Tamatinib_LINCSCP_113012	0.518199
Tamatinib_LINCSCP_132948	0.517739
179324-69-7_LINCSCP_127771	0.516868
bortezomib_PG_428	0.514533
179324-69-7_LINCSCP_107018	0.514131
Calcipotriene_LINCSCP_30292	0.511801
179324-69-7_LINCSCP_124086	0.511096
179324-69-7_LINCSCP_120855	0.509508
179324-69-7_LINCSCP_101271	0.509074
179324-69-7_LINCSCP_103066	0.50828
179324-69-7_LINCSCP_106299	0.508201
179324-69-7_LINCSCP_123094	0.508006
179324-69-7_LINCSCP_126247	0.507683
bortezomib_PG_334	0.50562
179324-69-7_LINCSCP_123450	0.504966
179324-69-7_LINCSCP_109892	0.504671
179324-69-7_LINCSCP_103063	0.504056
179324-69-7_LINCSCP_107646	0.502791
179324-69-7_LINCSCP_101268	0.502536
Methotrexate_CTRS_8281	0.500368
bortezomib_PG_625	0.50011
179324-69-7_LINCSCP_107294	0.499792
179324-69-7_LINCSCP_123095	0.499431
179324-69-7_LINCSCP_107735	0.499169
179324-69-7_LINCSCP_103339	0.496149
179324-69-7_LINCSCP_123814	0.494528
FLUDARABINE PHOSPHATE_LINCSCP_97435	0.494382
Iguratimod_LINCSCP_156275	0.494102
179324-69-7_LINCSCP_123454	0.492976
SMP2_000081_LINCSCP_10340	0.491397
Tamatinib_LINCSCP_145331	0.491287
179324-69-7_LINCSCP_121576	0.491249
179324-69-7_LINCSCP_120580	0.491191
179324-69-7_LINCSCP_109170	0.49078
179324-69-7_LINCSCP_120940	0.490606
179324-69-7_LINCSCP_105139	0.489879
179324-69-7_LINCSCP_107376	0.488316
179324-69-7_LINCSCP_108814	0.488313
179324-69-7_LINCSCP_120939	0.487228
179324-69-7_LINCSCP_104419	0.486863
Calcitriol_LINCSCP_40197	0.484345
Tamatinib_LINCSCP_51587	0.483753
179324-69-7_LINCSCP_121571	0.483381
179324-69-7_LINCSCP_125612	0.482274
179324-69-7_LINCSCP_105940	0.481835
AZATHIOPRINE_DM_192	0.479599
Pepstatin_LINCSCP_19181	0.478806
Tamatinib_LINCSCP_36621	0.477053
Calcitriol_LINCSCP_40066	0.475874
AZATHIOPRINE_DM_1866	0.475483
179324-69-7_LINCSCP_127050	0.475426
Tamatinib_LINCSCP_145329	0.473774
Tacalcitol_LINCSCP_78751	0.473536
bortezomib_PG_457	0.472883
179324-69-7_LINCSCP_126333	0.472615
179324-69-7_LINCSCP_126245	0.471628
179324-69-7_LINCSCP_104141	0.47154
179324-69-7_LINCSCP_126693	0.471321
179324-69-7_LINCSCP_120936	0.471309
179324-69-7_LINCSCP_108366	0.470988
179324-69-7_LINCSCP_120136	0.470293
179324-69-7_LINCSCP_103783	0.470195
bortezomib_PG_460	0.468983
179324-69-7_LINCSCP_109804	0.468061
Tamatinib_LINCSCP_163884	0.466401
179324-69-7_LINCSCP_158154	0.465891
179324-69-7_LINCSCP_119779	0.464964
179324-69-7_LINCSCP_104062	0.464867
Tamatinib_LINCSCP_69365	0.464826
Iguratimod_LINCSCP_121492	0.464448
179324-69-7_LINCSCP_104144	0.464388
179324-69-7_LINCSCP_173632	0.463631
179324-69-7_LINCSCP_125164	0.462664
Tamatinib_LINCSCP_29716	0.461354
179324-69-7_LINCSCP_123371	0.460834
179324-69-7_LINCSCP_110164	0.46045
MLN 2238_CTRS_8774	0.459618
Tamatinib_LINCSCP_36471	0.457274
179324-69-7_LINCSCP_109891	0.455728
179324-69-7_LINCSCP_106575	0.455663
179324-69-7_LINCSCP_127412	0.455091
179324-69-7_LINCSCP_156080	0.454936
179324-69-7_LINCSCP_120492	0.453274
179324-69-7_LINCSCP_121932	0.453242
MLN9708_LINCSCP_107529	0.452834
179324-69-7_LINCSCP_109446	0.451677
179324-69-7_LINCSCP_127413	0.451415
179324-69-7_LINCSCP_124088	0.45139
MLN 2238_LINCSCP_53611	0.451261
Cyclosporine_LINCSCP_218641	0.451193
METHOTREXATE_DM_3856	0.450801
179324-69-7_LINCSCP_103425	0.450359
179324-69-7_LINCSCP_119778	0.448789
179324-69-7_LINCSCP_127325	0.448731
Lenalidomide_LINCSCP_21585	0.44866
Tamatinib_LINCSCP_99761	0.448333
179324-69-7_LINCSCP_122014	0.448288
Azathioprine_LINCSCP_135343	0.448004
179324-69-7_LINCSCP_121575	0.447179
MLN 2238_LINCSCP_126495	0.446376
179324-69-7_LINCSCP_119860	0.445578
Azathioprine_LINCSCP_118760	0.445507
179324-69-7_LINCSCP_124529	0.445362
179324-69-7_LINCSCP_105944	0.445345
179324-69-7_LINCSCP_110250	0.445319
Tamatinib_LINCSCP_251331	0.443243
179324-69-7_LINCSCP_121299	0.442007
179324-69-7_LINCSCP_110163	0.441797
179324-69-7_LINCSCP_124445	0.44146
179324-69-7_LINCSCP_154643	0.441424
179324-69-7_LINCSCP_105942	0.440878
179324-69-7_LINCSCP_104503	0.440462
179324-69-7_LINCSCP_102262	0.440366
179324-69-7_LINCSCP_105141	0.440357
179324-69-7_LINCSCP_109807	0.439246
179324-69-7_LINCSCP_105136	0.438919
179324-69-7_LINCSCP_153124	0.438776
179324-69-7_LINCSCP_171836	0.43861
179324-69-7_LINCSCP_102707	0.438609
179324-69-7_LINCSCP_158235	0.438207
179324-69-7_LINCSCP_108727	0.437077
179324-69-7_LINCSCP_175362	0.436801
GLPG0634_LINCSCP_153230	0.43664
179324-69-7_LINCSCP_153929	0.436352
179324-69-7_LINCSCP_106219	0.435824
179324-69-7_LINCSCP_153210	0.434894
179324-69-7_LINCSCP_124090	0.434297
179324-69-7_LINCSCP_110608	0.433971
179324-69-7_LINCSCP_110248	0.433405
179324-69-7_LINCSCP_122295	0.43256
179324-69-7_LINCSCP_51236	0.432138
bortezomib_PG_301	0.431936
179324-69-7_LINCSCP_126609	0.431563
SMP2_000081_LINCSCP_177121	0.431444
179324-69-7_LINCSCP_110965	0.430936
179324-69-7_LINCSCP_157876	0.430896
SMP2_000081_LINCSCP_50753	0.430806
179324-69-7_LINCSCP_104145	0.43066
179324-69-7_LINCSCP_109167	0.430108
179324-69-7_LINCSCP_125253	0.429803
179324-69-7_LINCSCP_174265	0.429241
179324-69-7_LINCSCP_104420	0.428844
179324-69-7_LINCSCP_101185	0.428688
179324-69-7_LINCSCP_101991	0.428076
SCHEMBL3655059_LINCSCP_20364	0.427565
MLN 2238_LINCSCP_54647	0.427544
Amethopterin_LINCSCP_243647	0.427394
179324-69-7_LINCSCP_104059	0.426704
Tamatinib_LINCSCP_85851	0.426492
Methotrexate_LINCSCP_239271	0.42623
179324-69-7_LINCSCP_109443	0.425872
179324-69-7_LINCSCP_104865	0.425831
179324-69-7_LINCSCP_108089	0.425537
179324-69-7_LINCSCP_101988	0.425374
179324-69-7_LINCSCP_105855	0.425013
179324-69-7_LINCSCP_108367	0.423138
IVIg_EBI_443	0.42276
179324-69-7_CTRS_179	0.421298
179324-69-7_LINCSCP_121300	0.420813
179324-69-7_LINCSCP_108729	0.420805
179324-69-7_LINCSCP_124806	0.420631
Tamatinib_LINCSCP_50771	0.420449
179324-69-7_LINCSCP_120856	0.419796
179324-69-7_LINCSCP_110165	0.419698
179324-69-7_LINCSCP_106300	0.419429
179324-69-7_LINCSCP_160395	0.41913
bortezomib_GDS_3589	0.418974
179324-69-7_LINCSCP_105583	0.418588
bortezomib_PG_636	0.418453
179324-69-7_LINCSCP_105496	0.418257
179324-69-7_LINCSCP_108726	0.418211
179324-69-7_LINCSCP_101187	0.418123
179324-69-7_LINCSCP_30877	0.418106
179324-69-7_LINCSCP_110524	0.41792
179324-69-7_LINCSCP_167884	0.417587
179324-69-7_LINCSCP_156803	0.41699
Calcitriol_LINCSCP_46082	0.416725
179324-69-7_LINCSCP_157879	0.416103
Seocalcitol_LINCSCP_137439	0.415488
179324-69-7_LINCSCP_159592	0.415436
SMP2_000081_LINCSCP_187999	0.41523
179324-69-7_LINCSCP_106656	0.415004
methotrexate_CMAP_2022	0.414993
Lenalidomide_LINCSCP_21127	0.414193
179324-69-7_LINCSCP_126607	0.413847
179324-69-7_LINCSCP_125884	0.413479
TSU-68_LINCSCP_17730	0.413256
179324-69-7_LINCSCP_101548	0.413229
Fludarabine_LINCSCP_296332	0.413099
179324-69-7_LINCSCP_102264	0.412738
179324-69-7_LINCSCP_120132	0.412634
179324-69-7_LINCSCP_120219	0.412183
179324-69-7_LINCSCP_121933	0.411795
179324-69-7_LINCSCP_107648	0.411622
179324-69-7_LINCSCP_126986	0.410645
179324-69-7_LINCSCP_123014	0.410275
179324-69-7_LINCSCP_105222	0.410251
bortezomib_PG_352	0.409799
METHOTREXATE_DM_3863	0.409627
179324-69-7_LINCSCP_125526	0.409411
179324-69-7_LINCSCP_106573	0.409095
179324-69-7_LINCSCP_107374	0.408869
179324-69-7_LINCSCP_123013	0.408834
179324-69-7_LINCSCP_155998	0.408442
179324-69-7_LINCSCP_107377	0.408172
bortezomib_PG_514	0.408064
179324-69-7_LINCSCP_103338	0.408021
179324-69-7_LINCSCP_106932	0.407917
179324-69-7_LINCSCP_159679	0.407897
179324-69-7_LINCSCP_119503	0.4074
TACROLIMUS_LINCSCP_111123	0.407162
179324-69-7_LINCSCP_107649	0.406519
179324-69-7_LINCSCP_123728	0.406486
179324-69-7_LINCSCP_119862	0.406433
179324-69-7_LINCSCP_158240	0.40641
179324-69-7_LINCSCP_102265	0.405527
179324-69-7_LINCSCP_127768	0.405045
179324-69-7_LINCSCP_106661	0.404788
179324-69-7_LINCSCP_117978	0.40421
179324-69-7_LINCSCP_120494	0.403932
179324-69-7_LINCSCP_122291	0.403871
179324-69-7_LINCSCP_156000	0.403796
179324-69-7_LINCSCP_109803	0.403583
179324-69-7_CTRS_4281	0.403353
179324-69-7_LINCSCP_159314	0.402835
bortezomib_PG_364	0.402804
179324-69-7_LINCSCP_118419	0.402125
Cyclosporine_LINCSCP_26984	0.40193
179324-69-7_LINCSCP_109805	0.401115
179324-69-7_LINCSCP_121296	0.400617
179324-69-7_LINCSCP_160035	0.400584
179324-69-7_LINCSCP_108094	0.400295
Lenalidomide_LINCSCP_54404	0.400256
179324-69-7_LINCSCP_120137	0.400001
179324-69-7_LINCSCP_103340	0.399827
179324-69-7_LINCSCP_109171	0.399805
Tamatinib_LINCSCP_102286	0.398949
Tamatinib_LINCSCP_131187	0.398005
bortezomib_PG_587	0.397943
179324-69-7_LINCSCP_175785	0.397088
179324-69-7_LINCSCP_124169	0.396901
179324-69-7_LINCSCP_122377	0.396792
179324-69-7_LINCSCP_101627	0.396041
179324-69-7_LINCSCP_124892	0.395881
179324-69-7_LINCSCP_106216	0.395651
179324-69-7_LINCSCP_152765	0.395598
179324-69-7_LINCSCP_120495	0.394694
179324-69-7_LINCSCP_106214	0.394443
179324-69-7_LINCSCP_160759	0.393188
179324-69-7_LINCSCP_121936	0.392891
179324-69-7_LINCSCP_109530	0.392592
Azathioprine_LINCSCP_34376	0.392476
179324-69-7_LINCSCP_106298	0.391945
179324-69-7_LINCSCP_124085	0.391744
179324-69-7_LINCSCP_156441	0.390952
SCHEMBL18825_LINCSCP_22303	0.390214
bortezomib_PG_545	0.390166
MLN 2238_LINCSCP_109689	0.390027
179324-69-7_LINCSCP_12575	0.389234
Cyclosporine_LINCSCP_26949	0.388137
179324-69-7_LINCSCP_118424	0.387337
179324-69-7_LINCSCP_170043	0.386561
179324-69-7_LINCSCP_102981	0.386105
Tamatinib_LINCSCP_111594	0.385983
179324-69-7_LINCSCP_106218	0.385218
179324-69-7_LINCSCP_105497	0.38494
179324-69-7_LINCSCP_175426	0.384504
179324-69-7_LINCSCP_104780	0.383243
179324-69-7_LINCSCP_174266	0.382997
179324-69-7_LINCSCP_94827	0.381083
179324-69-7_LINCSCP_155363	0.380982
bortezomib_PG_615	0.380852
179324-69-7_LINCSCP_105584	0.380463
179324-69-7_LINCSCP_121211	0.379726
179324-69-7_LINCSCP_110605	0.379234
179324-69-7_LINCSCP_106574	0.378702
179324-69-7_LINCSCP_109086	0.378505
179324-69-7_LINCSCP_158155	0.378319
179324-69-7_LINCSCP_123369	0.378183
Azathioprine_LINCSCP_135339	0.378102
Cyclosporine_CTRS_1056	0.378086
179324-69-7_LINCSCP_125886	0.377559
179324-69-7_LINCSCP_12735	0.377328
Methotrexate_CTRS_1645	0.376644
179324-69-7_LINCSCP_120852	0.376321
179324-69-7_LINCSCP_134556	0.375916
179324-69-7_LINCSCP_124448	0.375802
179324-69-7_LINCSCP_110886	0.375594
179324-69-7_LINCSCP_103424	0.375067
179324-69-7_LINCSCP_127770	0.375063
179324-69-7_LINCSCP_160756	0.374996
179324-69-7_LINCSCP_127324	0.374471
179324-69-7_LINCSCP_109447	0.373701
AZATHIOPRINE_DM_188	0.373374
179324-69-7_CTRS_1421	0.373362
179324-69-7_LINCSCP_108369	0.373008
Cyclosporin A_LINCSCP_241270	0.372381
179324-69-7_LINCSCP_125885	0.372375
179324-69-7_LINCSCP_124174	0.371537
179324-69-7_LINCSCP_106302	0.371462
Tamatinib_LINCSCP_163529	0.371228
179324-69-7_LINCSCP_38870	0.37067
179324-69-7_LINCSCP_125970	0.370222
179324-69-7_LINCSCP_108454	0.369606
Cyclosporin A_LINCSCP_235753	0.369023
179324-69-7_CTRS_8535	0.368965
Cyclosporin A_LINCSCP_33693	0.368847
Tamatinib_LINCSCP_251530	0.368611
179324-69-7_LINCSCP_125887	0.367394
179324-69-7_LINCSCP_107292	0.367274
Lenalidomide_LINCSCP_101781	0.366885
179324-69-7_LINCSCP_104863	0.366321
179324-69-7_LINCSCP_125613	0.365266
179324-69-7_LINCSCP_123098	0.365152
179324-69-7_LINCSCP_122652	0.364597
179324-69-7_LINCSCP_162473	0.364533
179324-69-7_LINCSCP_104142	0.364451
179324-69-7_LINCSCP_108090	0.364273
179324-69-7_LINCSCP_127769	0.36391
179324-69-7_LINCSCP_109808	0.363721
bortezomib_PG_369	0.363215
179324-69-7_LINCSCP_107293	0.363134
179324-69-7_LINCSCP_110523	0.362871
Tamatinib_LINCSCP_36620	0.361609
179324-69-7_LINCSCP_126690	0.361356
179324-69-7_LINCSCP_71062	0.361331
179324-69-7_LINCSCP_107733	0.3613
bortezomib_PG_308	0.361291
179324-69-7_LINCSCP_120576	0.36093
179324-69-7_LINCSCP_101186	0.360866
179324-69-7_LINCSCP_124531	0.360098
179324-69-7_LINCSCP_122292	0.359888
179324-69-7_LINCSCP_108812	0.359707
bortezomib_PG_458	0.359456
179324-69-7_LINCSCP_159315	0.359102
CHOLECALCIFEROL_DM_2375	0.359058
179324-69-7_LINCSCP_54358	0.358625
Seocalcitol_LINCSCP_169246	0.358505
179324-69-7_LINCSCP_104504	0.357406
Cyclophosphamide_CTRS_9123	0.357215
179324-69-7_LINCSCP_90093	0.357164
179324-69-7_LINCSCP_122015	0.356863
179324-69-7_LINCSCP_101989	0.356681
179324-69-7_LINCSCP_175358	0.3565
179324-69-7_LINCSCP_109889	0.356478
179324-69-7_LINCSCP_123012	0.356225
179324-69-7_LINCSCP_106933	0.355936
179324-69-7_LINCSCP_124172	0.355911
179324-69-7_LINCSCP_153209	0.355882
179324-69-7_LINCSCP_154648	0.355801
179324-69-7_LINCSCP_79004	0.355239
Cyclosporin A_LINCSCP_18367	0.355139
179324-69-7_LINCSCP_152761	0.354712
bortezomib_PG_570	0.354594
179324-69-7_LINCSCP_119417	0.354557
179324-69-7_LINCSCP_108093	0.353952
179324-69-7_LINCSCP_158515	0.353848
179324-69-7_LINCSCP_110970	0.353691
179324-69-7_LINCSCP_166359	0.353085
179324-69-7_LINCSCP_119857	0.352151
179324-69-7_LINCSCP_172468	0.352068
179324-69-7_LINCSCP_109084	0.351697
179324-69-7_LINCSCP_109083	0.351125
179324-69-7_LINCSCP_124171	0.350663
179324-69-7_LINCSCP_119776	0.350481
179324-69-7_LINCSCP_102267	0.350349
bortezomib_PG_326	0.350045
bortezomib_PG_470	0.349234
179324-69-7_LINCSCP_121657	0.349101
179324-69-7_LINCSCP_122293	0.347425
179324-69-7_LINCSCP_162114	0.347394
179324-69-7_LINCSCP_153841	0.347349
179324-69-7_LINCSCP_105943	0.347276
179324-69-7_LINCSCP_123093	0.346831
179324-69-7_LINCSCP_21083	0.346537
179324-69-7_LINCSCP_127684	0.34634
179324-69-7_LINCSCP_173631	0.345801
179324-69-7_LINCSCP_124807	0.345648
179324-69-7_LINCSCP_73995	0.345047
179324-69-7_LINCSCP_120135	0.344905
bortezomib_PG_509	0.344699
179324-69-7_LINCSCP_156357	0.343668
179324-69-7_LINCSCP_152849	0.343299
179324-69-7_LINCSCP_109529	0.342191
179324-69-7_LINCSCP_108365	0.341715
179324-69-7_LINCSCP_72499	0.341305
TSU-68_LINCSCP_105808	0.341185
179324-69-7_LINCSCP_104779	0.341146
179324-69-7_LINCSCP_104501	0.341112
Tacrolimus_CTRS_8904	0.341083
179324-69-7_LINCSCP_153207	0.34081
TSU-68_LINCSCP_30811	0.339707
Seocalcitol_LINCSCP_169247	0.33962
179324-69-7_LINCSCP_158600	0.338959
179324-69-7_LINCSCP_175344	0.338934
179324-69-7_LINCSCP_108005	0.338436
Methotrexate_CTRS_6894	0.338401
MLN 2238_LINCSCP_79526	0.338359
179324-69-7_LINCSCP_173628	0.338287
179324-69-7_LINCSCP_124893	0.337318
179324-69-7_LINCSCP_110161	0.336968
179324-69-7_LINCSCP_122736	0.336668
179324-69-7_LINCSCP_101270	0.336134
179324-69-7_LINCSCP_160038	0.335712
179324-69-7_LINCSCP_124087	0.334747
179324-69-7_LINCSCP_75064	0.334317
179324-69-7_LINCSCP_162559	0.333345
179324-69-7_LINCSCP_126688	0.33256
179324-69-7_LINCSCP_108006	0.331382
179324-69-7_LINCSCP_120575	0.331194
SCHEMBL3655059_LINCSCP_46899	0.330963
179324-69-7_LINCSCP_166806	0.330096
Leflunomide_LINCSCP_174853	0.330038
179324-69-7_LINCSCP_109172	0.329466
179324-69-7_LINCSCP_110522	0.328923
179324-69-7_LINCSCP_109532	0.328899
179324-69-7_LINCSCP_106578	0.328185
179324-69-7_LINCSCP_156439	0.327484
GLPG0634_LINCSCP_101654	0.326931
179324-69-7_LINCSCP_122290	0.326886
179324-69-7_LINCSCP_141033	0.32674
179324-69-7_LINCSCP_172465	0.326434
179324-69-7_LINCSCP_107373	0.326418
179324-69-7_LINCSCP_124808	0.326245
179324-69-7_LINCSCP_104861	0.326203
179324-69-7_LINCSCP_108368	0.326001
Cyclosporine_LINCSCP_4438	0.32592
179324-69-7_CTRS_7149	0.325556
179324-69-7_LINCSCP_126249	0.324824
179324-69-7_LINCSCP_159677	0.324263
179324-69-7_LINCSCP_159318	0.324032
179324-69-7_LINCSCP_120851	0.323814
Tacalcitol_LINCSCP_125712	0.322885
179324-69-7_LINCSCP_158156	0.322701
179324-69-7_LINCSCP_124089	0.322143
179324-69-7_LINCSCP_173990	0.321838
179324-69-7_LINCSCP_154285	0.321574
179324-69-7_LINCSCP_122375	0.321349
179324-69-7_LINCSCP_161836	0.321202
bortezomib_PG_473	0.320752
179324-69-7_LINCSCP_120215	0.319745
179324-69-7_LINCSCP_122017	0.319144
MLN9708_LINCSCP_124327	0.318856
TSU-68_LINCSCP_122604	0.318822
179324-69-7_LINCSCP_109444	0.318045
Azathioprine_LINCSCP_101968	0.31781
179324-69-7_LINCSCP_174987	0.316776
179324-69-7_LINCSCP_109528	0.316757
179324-69-7_LINCSCP_102346	0.31627
179324-69-7_LINCSCP_161115	0.316119
179324-69-7_LINCSCP_109890	0.31589
Tamatinib_LINCSCP_145681	0.315524
179324-69-7_LINCSCP_127773	0.314978
179324-69-7_LINCSCP_126248	0.314488
179324-69-7_LINCSCP_157522	0.314312
MLN 2238_LINCSCP_126493	0.314221
179324-69-7_LINCSCP_103068	0.314187
179324-69-7_LINCSCP_127772	0.314021
179324-69-7_LINCSCP_124891	0.314018
179324-69-7_LINCSCP_120496	0.313099
179324-69-7_LINCSCP_55545	0.312362
179324-69-7_LINCSCP_107650	0.312135
179324-69-7_LINCSCP_125971	0.312023
179324-69-7_LINCSCP_108009	0.311958
179324-69-7_LINCSCP_105223	0.31149
179324-69-7_LINCSCP_122019	0.311469
179324-69-7_LINCSCP_106217	0.310614
AZATHIOPRINE_DM_190	0.310532
Cyclosporine_LINCSCP_43708	0.310348
179324-69-7_LINCSCP_126246	0.310061
179324-69-7_LINCSCP_153928	0.309794
179324-69-7_LINCSCP_107651	0.309601
179324-69-7_LINCSCP_109087	0.309292
Lenalidomide_LINCSCP_56990	0.309224
SCHEMBL18825_LINCSCP_216855	0.308942
179324-69-7_LINCSCP_12660	0.308742
TSU-68_LINCSCP_742	0.308306
179324-69-7_LINCSCP_172113	0.307912
179324-69-7_LINCSCP_107734	0.307409
179324-69-7_LINCSCP_102708	0.307207
179324-69-7_LINCSCP_102706	0.306938
179324-69-7_LINCSCP_126331	0.306493
bortezomib_PG_306	0.306169
179324-69-7_LINCSCP_156354	0.3059
179324-69-7_LINCSCP_125968	0.304912
179324-69-7_LINCSCP_160675	0.304635
179324-69-7_LINCSCP_105581	0.304578
Tacrolimus_LINCSCP_44582	0.304432
bortezomib_PG_584	0.303981
179324-69-7_LINCSCP_110180	0.302678
bortezomib_PG_601	0.302542
179324-69-7_LINCSCP_170676	0.302144
Cyclosporine_LINCSCP_7283	0.302011
Cyclosporine_LINCSCP_51046	0.30185
MLN9708_LINCSCP_140912	0.301781
bortezomib_PG_551	0.301719
Cyclosporin A_LINCSCP_160546	0.300971
bortezomib_PG_446	0.300652
Methotrexate_LINCSCP_47543	0.300552
179324-69-7_LINCSCP_123370	0.300019
Seocalcitol_LINCSCP_92256	0.29994
179324-69-7_LINCSCP_162195	0.2999
179324-69-7_LINCSCP_101546	0.299793
179324-69-7_LINCSCP_109531	0.299551
179324-69-7_LINCSCP_175786	0.299289
179324-69-7_LINCSCP_101547	0.299146
179324-69-7_LINCSCP_158598	0.298518
179324-69-7_LINCSCP_104146	0.298421
179324-69-7_LINCSCP_135273	0.298367
Iguratimod_LINCSCP_104694	0.298108
FLUDARABINE PHOSPHATE_LINCSCP_160850	0.298029
MLN 2238_LINCSCP_143076	0.296853
179324-69-7_LINCSCP_175427	0.296699
179324-69-7_LINCSCP_167442	0.296665
179324-69-7_LINCSCP_154200	0.295621
179324-69-7_LINCSCP_122737	0.295386
179324-69-7_LINCSCP_106215	0.295234
179324-69-7_LINCSCP_108728	0.295117
179324-69-7_LINCSCP_121297	0.294936
179324-69-7_LINCSCP_127685	0.294904
IL20_LINCSOE_21895	0.294856
179324-69-7_LINCSCP_159955	0.294826
179324-69-7_LINCSCP_78564	0.294803
179324-69-7_LINCSCP_127689	0.294629
MLN 2238_LINCSCP_126491	0.294381
Lenalidomide_LINCSCP_567	0.294145
Methotrexate_LINCSCP_5757	0.294107
179324-69-7_LINCSCP_137070	0.293999
179324-69-7_LINCSCP_161116	0.293986
bortezomib_PG_294	0.293904
179324-69-7_LINCSCP_159591	0.293593
179324-69-7_LINCSCP_156358	0.29329
bortezomib_PG_450	0.29291
179324-69-7_LINCSCP_104418	0.292843
179324-69-7_LINCSCP_176146	0.292176
179324-69-7_LINCSCP_123010	0.29203
179324-69-7_LINCSCP_107291	0.291791
179324-69-7_LINCSCP_155362	0.291501
179324-69-7_LINCSCP_158516	0.290515
bortezomib_PG_633	0.290333
METHOTREXATE_DM_3867	0.288995
179324-69-7_LINCSCP_89463	0.288882
179324-69-7_LINCSCP_156081	0.288774
TSU-68_LINCSCP_105809	0.288569
bortezomib_PG_518	0.288368
Tacrolimus_CTRS_9380	0.287887
179324-69-7_LINCSCP_140672	0.287659
MLN 2238_LINCSCP_109690	0.287419
Lenalidomide_LINCSCP_19452	0.287123
Tamatinib_LINCSCP_69367	0.287012
MLN 2238_LINCSCP_17793	0.286947
Iguratimod_LINCSCP_156276	0.286755
179324-69-7_LINCSCP_108450	0.286729
179324-69-7_LINCSCP_158238	0.285801
Cyclosporin A_LINCSCP_125760	0.285435
IL2RB_LINCSOE_11281	0.28523
179324-69-7_LINCSCP_123453	0.285219
179324-69-7_LINCSCP_134915	0.285213
Fludarabine_LINCSCP_243000	0.285009
179324-69-7_LINCSCP_103343	0.284026
179324-69-7_LINCSCP_161750	0.283551
179324-69-7_LINCSCP_73554	0.281931
Tamatinib_LINCSCP_132598	0.281545
179324-69-7_LINCSCP_161772	0.281442
GLPG0634_LINCSCP_101653	0.281174
179324-69-7_LINCSCP_160312	0.281016
179324-69-7_LINCSCP_156440	0.280854
BRD-K65261396-002-01-3_LINCSCP_211638	0.280503
179324-69-7_LINCSCP_154645	0.280058
179324-69-7_LINCSCP_72220	0.279837
Iguratimod_LINCSCP_169877	0.279623
MLN 2238_LINCSCP_109693	0.278908
179324-69-7_LINCSCP_125250	0.278807
Cyclosporin A_LINCSCP_27048	0.27858
Tacalcitol_LINCSCP_142298	0.278282
bortezomib_PG_542	0.27808
Calcitriol_LINCSCP_24134	0.278079
179324-69-7_LINCSCP_104864	0.277779
bortezomib_PG_329	0.276817
179324-69-7_LINCSCP_104057	0.27559
179324-69-7_LINCSCP_126967	0.273934
179324-69-7_LINCSCP_121660	0.273834
Tamatinib_LINCSCP_163885	0.273662
179324-69-7_LINCSCP_142472	0.273603
179324-69-7_LINCSCP_166803	0.273568
Tamatinib_LINCSCP_85853	0.272319
bortezomib_PG_416	0.271666
bortezomib_PG_607	0.271509
179324-69-7_LINCSCP_102347	0.271287
bortezomib_PG_477	0.270903
bortezomib_PG_440	0.270869
179324-69-7_LINCSCP_122016	0.270621
bortezomib_PG_419	0.270055
179324-69-7_LINCSCP_126332	0.269906
TACROLIMUS_DM_4924	0.269897
179324-69-7_LINCSCP_107016	0.269786
179324-69-7_LINCSCP_159316	0.269747
179324-69-7_LINCSCP_172554	0.269313
179324-69-7_LINCSCP_106657	0.268315
179324-69-7_LINCSCP_123011	0.268262
179324-69-7_LINCSCP_120134	0.267904
179324-69-7_LINCSCP_80791	0.267147
179324-69-7_LINCSCP_49798	0.266988
179324-69-7_LINCSCP_173988	0.266456
179324-69-7_LINCSCP_160757	0.266179
179324-69-7_LINCSCP_157162	0.265953
MLN 2238_LINCSCP_40394	0.265579
Tamatinib_LINCSCP_17671	0.264552
Tamatinib_LINCSCP_24496	0.264462
179324-69-7_LINCSCP_153205	0.264283
SCHEMBL18825_LINCSCP_2120	0.264124
179324-69-7_LINCSCP_159676	0.263909
179324-69-7_LINCSCP_171753	0.263461
179324-69-7_LINCSCP_140758	0.263452
179324-69-7_LINCSCP_139230	0.263185
179324-69-7_LINCSCP_121934	0.263031
bortezomib_PG_491	0.262786
179324-69-7_LINCSCP_124450	0.262784
179324-69-7_LINCSCP_127326	0.262423
Tamatinib_LINCSCP_24497	0.262093
179324-69-7_LINCSCP_153482	0.261698
179324-69-7_LINCSCP_175345	0.26167
Tamatinib_LINCSCP_12708	0.26153
179324-69-7_LINCSCP_124534	0.261527
179324-69-7_LINCSCP_156717	0.261317
Azathioprine_LINCSCP_101970	0.261295
Tacalcitol_LINCSCP_174092	0.261228
179324-69-7_LINCSCP_104143	0.260998
Cyclosporine_LINCSCP_22903	0.260889
Cyclosporine_LINCSCP_53401	0.260087
MLN9708_LINCSCP_124329	0.259996
179324-69-7_LINCSCP_105219	0.259813
bortezomib_PG_464	0.259565
179324-69-7_LINCSCP_120220	0.259544
179324-69-7_LINCSCP_143568	0.259482
179324-69-7_LINCSCP_153206	0.25905
Tamatinib_LINCSCP_132597	0.258627
179324-69-7_LINCSCP_10648	0.258199
25-Hydroxycholecalciferol_LINCSCP_6473	0.258195
179324-69-7_LINCSCP_127686	0.258106
179324-69-7_LINCSCP_153122	0.258098
179324-69-7_LINCSCP_110162	0.257798
179324-69-7_LINCSCP_159232	0.257407
Cyclosporin A_LINCSCP_55902	0.257362
179324-69-7_LINCSCP_105582	0.256874
179324-69-7_LINCSCP_162197	0.256566
FK-506_LINCSCP_58144	0.256374
Iguratimod_LINCSCP_74544	0.256311
179324-69-7_LINCSCP_159235	0.256282
Tamatinib_LINCSCP_130127	0.256202
179324-69-7_LINCSCP_159594	0.255907
179324-69-7_LINCSCP_126606	0.255869
Tamatinib_LINCSCP_145332	0.255774
179324-69-7_LINCSCP_154646	0.254961
Leflunomide_LINCSCP_174856	0.254488
179324-69-7_LINCSCP_161117	0.254165
MLN 2238_LINCSCP_37183	0.253828
179324-69-7_LINCSCP_154284	0.253673
179324-69-7_LINCSCP_158151	0.253314
Tamatinib_LINCSCP_130123	0.253234
Cyclosporine_LINCSCP_215419	0.253003
179324-69-7_LINCSCP_122734	0.252941
MLN9708_LINCSCP_77368	0.252875
179324-69-7_LINCSCP_162194	0.252867
179324-69-7_LINCSCP_125969	0.252496
179324-69-7_LINCSCP_153125	0.252455
Seocalcitol_LINCSCP_120862	0.251303
179324-69-7_LINCSCP_160671	0.251242
179324-69-7_LINCSCP_159950	0.251231
179324-69-7_LINCSCP_122379	0.250107
179324-69-7_LINCSCP_108730	0.250082
179324-69-7_LINCSCP_167163	0.249571
179324-69-7_LINCSCP_109445	0.249471
Calcitriol_LINCSCP_25506	0.249448
179324-69-7_LINCSCP_176145	0.249191
methotrexate_CMAP_2020	0.248039
179324-69-7_LINCSCP_152847	0.247842
bortezomib_PG_431	0.24737
179324-69-7_LINCSCP_109448	0.246959
179324-69-7_LINCSCP_155280	0.246908
179324-69-7_LINCSCP_160396	0.246781
179324-69-7_LINCSCP_138513	0.245843
MLN9708_LINCSCP_124328	0.245373
179324-69-7_LINCSCP_78291	0.24536
AZATHIOPRINE_DM_1869	0.245171
179324-69-7_LINCSCP_125610	0.24506
MLN 2238_CTRS_9249	0.244914
179324-69-7_LINCSCP_105221	0.244876
Cyclosporine_CTRS_7247	0.244795
Cyclosporine_LINCSCP_220892	0.244539
Azathioprine_LINCSCP_212380	0.244153
179324-69-7_LINCSCP_158513	0.243871
179324-69-7_LINCSCP_110249	0.243457
179324-69-7_LINCSCP_39988	0.243124
Cyclosporin A_LINCSCP_19037	0.242917
179324-69-7_LINCSCP_161771	0.242886
Pepstatin_LINCSCP_285	0.242654
Seocalcitol_LINCSCP_104065	0.242634
179324-69-7_LINCSCP_124449	0.242153
Cyclosporin A_LINCSCP_81	0.242019
179324-69-7_LINCSCP_10230	0.241352
Tamatinib_LINCSCP_163532	0.241352
179324-69-7_LINCSCP_102710	0.241237
179324-69-7_LINCSCP_122374	0.241237
179324-69-7_LINCSCP_166358	0.241142
179324-69-7_LINCSCP_140671	0.241077
SCHEMBL3655059_LINCSCP_283893	0.239925
179324-69-7_LINCSCP_176143	0.239046
179324-69-7_LINCSCP_137875	0.238551
179324-69-7_LINCSCP_72495	0.238003
179324-69-7_LINCSCP_142558	0.237481
bortezomib_PG_484	0.236936
Tacalcitol_LINCSCP_78752	0.23692
179324-69-7_LINCSCP_106929	0.23627
Tacalcitol_LINCSCP_174093	0.23614
179324-69-7_LINCSCP_121212	0.236024
179324-69-7_LINCSCP_127052	0.235876
bortezomib_PG_305	0.235551
179324-69-7_LINCSCP_104422	0.235101
Lenalidomide_LINCSCP_15479	0.233534
Tamatinib_LINCSCP_113365	0.233475
179324-69-7_LINCSCP_37954	0.232862
179324-69-7_LINCSCP_123097	0.232633
179324-69-7_LINCSCP_127411	0.232565
179324-69-7_LINCSCP_90182	0.232457
179324-69-7_LINCSCP_118695	0.23219
179324-69-7_LINCSCP_127051	0.232029
179324-69-7_LINCSCP_102621	0.231787
179324-69-7_LINCSCP_137071	0.23149
179324-69-7_LINCSCP_154647	0.23132
179324-69-7_LINCSCP_102348	0.231171
MLN 2238_LINCSCP_174873	0.230993
179324-69-7_LINCSCP_153927	0.230929
179324-69-7_LINCSCP_158236	0.230912
179324-69-7_LINCSCP_107290	0.230458
179324-69-7_LINCSCP_104782	0.228255
179324-69-7_LINCSCP_160313	0.227807
bortezomib_PG_640	0.227578
179324-69-7_LINCSCP_126968	0.227455
179324-69-7_LINCSCP_157076	0.227176
179324-69-7_LINCSCP_106931	0.226265
TSU-68_LINCSCP_19355	0.225965
bortezomib_PG_492	0.225725
179324-69-7_LINCSCP_108451	0.225654
179324-69-7_LINCSCP_140038	0.224986
SMP2_000081_LINCSCP_30487	0.224747
179324-69-7_LINCSCP_162556	0.224507
179324-69-7_LINCSCP_75418	0.224275
179324-69-7_LINCSCP_156800	0.22414
CHOLECALCIFEROL_DM_2374	0.223688
179324-69-7_LINCSCP_157517	0.222697
179324-69-7_LINCSCP_21084	0.222508
SMP2_000081_LINCSCP_54162	0.222475
179324-69-7_LINCSCP_159234	0.22211
179324-69-7_LINCSCP_41910	0.220996
179324-69-7_LINCSCP_159231	0.220183
Tamatinib_LINCSCP_11921	0.219995
179324-69-7_LINCSCP_121655	0.219923
179324-69-7_LINCSCP_154204	0.219343
bortezomib_PG_548	0.219042
Cyclosporine_LINCSCP_40012	0.218738
179324-69-7_LINCSCP_102626	0.21844
179324-69-7_LINCSCP_166807	0.218127
179324-69-7_LINCSCP_94385	0.21791
179324-69-7_LINCSCP_72581	0.217629
Pepstatin_LINCSCP_4339	0.217241
179324-69-7_LINCSCP_162470	0.217036
179324-69-7_LINCSCP_138596	0.216827
179324-69-7_LINCSCP_161033	0.216772
bortezomib_PG_589	0.216699
179324-69-7_LINCSCP_103067	0.216591
179324-69-7_LINCSCP_166721	0.216139
Metformin_LINCSCP_109738	0.216095
MLN9708_LINCSCP_77365	0.215571
Cyclosporine_LINCSCP_43969	0.215566
bortezomib_PG_578	0.215394
MLN 2238_LINCSCP_126490	0.21522
179324-69-7_LINCSCP_161475	0.214823
Cyclophosphamide_LINCSCP_212334	0.214733
bortezomib_PG_599	0.214587
179324-69-7_LINCSCP_155637	0.214375
179324-69-7_LINCSCP_138954	0.213212
179324-69-7_LINCSCP_153842	0.213119
Cyclosporine_LINCSCP_21136	0.212963
179324-69-7_LINCSCP_102705	0.212914
179324-69-7_LINCSCP_142113	0.212511
179324-69-7_LINCSCP_118783	0.212416
179324-69-7_LINCSCP_172549	0.212324
Tamatinib_LINCSCP_113010	0.212246
MLN 2238_LINCSCP_143078	0.211447
179324-69-7_LINCSCP_161751	0.210916
Seocalcitol_LINCSCP_120860	0.210723
bortezomib_PG_547	0.210359
179324-69-7_LINCSCP_160758	0.210308
bortezomib_PG_331	0.21027
179324-69-7_LINCSCP_152848	0.209557
Calcitriol_LINCSCP_12453	0.209495
179324-69-7_LINCSCP_108725	0.209469
179324-69-7_LINCSCP_38866	0.209449
179324-69-7_LINCSCP_152846	0.209318
179324-69-7_LINCSCP_156438	0.20929
Cyclosporine_EBI_3278	0.209273
179324-69-7_LINCSCP_161769	0.208967
179324-69-7_LINCSCP_154201	0.208001
179324-69-7_LINCSCP_108092	0.20777
179324-69-7_LINCSCP_170403	0.207659
179324-69-7_CTRS_4753	0.207468
179324-69-7_LINCSCP_172466	0.207212
Tamatinib_LINCSCP_54519	0.207108
179324-69-7_LINCSCP_103064	0.206997
179324-69-7_LINCSCP_176061	0.206841
Pepstatin_LINCSCP_30360	0.206756
179324-69-7_LINCSCP_166804	0.206619
Tamatinib_LINCSCP_113009	0.206092
179324-69-7_LINCSCP_106577	0.20606
179324-69-7_LINCSCP_104060	0.206052
metformin_CMAP_7	0.205877
Fludarabine_LINCSCP_59505	0.205815
179324-69-7_LINCSCP_155638	0.205735
179324-69-7_LINCSCP_142831	0.205312
179324-69-7_LINCSCP_155636	0.204268
CYCLOPHOSPHAMIDE_DM_2579	0.204231
179324-69-7_LINCSCP_170761	0.204112
CHOLECALCIFEROL_DM_2368	0.20404
Cyclosporin A_LINCSCP_44181	0.203839
179324-69-7_LINCSCP_158597	0.203359
179324-69-7_LINCSCP_160310	0.202928
179324-69-7_LINCSCP_173906	0.202845
179324-69-7_LINCSCP_156719	0.202154
179324-69-7_LINCSCP_153481	0.201859
179324-69-7_LINCSCP_137792	0.200718
GLPG0634_LINCSCP_153229	0.200181
Cyclosporine_CTRS_73	0.199954
Calcitriol_LINCSCP_283136	0.199334
179324-69-7_LINCSCP_110609	0.199308
MLN 2238_LINCSCP_4604	0.198546
179324-69-7_LINCSCP_155282	0.198441
179324-69-7_LINCSCP_156802	0.197942
179324-69-7_LINCSCP_79008	0.197718
Tamatinib_LINCSCP_29485	0.197607
179324-69-7_LINCSCP_162472	0.197346
179324-69-7_LINCSCP_138237	0.197135
FLUDARABINE PHOSPHATE_LINCSCP_142649	0.196496
179324-69-7_LINCSCP_160674	0.196372
179324-69-7_LINCSCP_30653	0.196013
Azathioprine_LINCSCP_59578	0.195652
Methotrexate_CTRS_728	0.195641
bortezomib_PG_572	0.19486
Tamatinib_LINCSCP_130125	0.194548
bortezomib_PG_377	0.194374
Methotrexate_CTRS_29	0.193788
FLUDARABINE PHOSPHATE_LINCSCP_79099	0.193618
179324-69-7_LINCSCP_91530	0.193611
179324-69-7_LINCSCP_173987	0.193254
179324-69-7_LINCSCP_171037	0.193241
bortezomib_PG_527	0.193165
179324-69-7_LINCSCP_45244	0.193131
MLN 2238_LINCSCP_21260	0.192823
Cyclosporin A_LINCSCP_56384	0.192789
Tacalcitol_LINCSCP_160500	0.192619
179324-69-7_LINCSCP_138155	0.192016
179324-69-7_LINCSCP_157160	0.192002
179324-69-7_LINCSCP_154563	0.191269
179324-69-7_LINCSCP_140393	0.190709
179324-69-7_LINCSCP_174983	0.190358
179324-69-7_LINCSCP_137430	0.189942
METHOTREXATE_DM_3862	0.189667
179324-69-7_LINCSCP_156443	0.189646
179324-69-7_LINCSCP_137516	0.189442
Iguratimod_LINCSCP_92883	0.189313
179324-69-7_LINCSCP_157435	0.189171
179324-69-7_LINCSCP_77483	0.188196
179324-69-7_LINCSCP_152850	0.18751
179324-69-7_LINCSCP_119138	0.187482
179324-69-7_LINCSCP_78286	0.186199
179324-69-7_LINCSCP_144274	0.186151
Lenalidomide_LINCSCP_71656	0.186034
bortezomib_PG_421	0.18546
MLN 2238_PG_5774	0.185406
179324-69-7_LINCSCP_156714	0.184913
179324-69-7_LINCSCP_120493	0.184801
TSU-68_LINCSCP_25554	0.184396
bortezomib_PG_343	0.183541
methotrexate_CMAP_2021	0.18295
179324-69-7_LINCSCP_161114	0.182949
Calcitriol_LINCSCP_288916	0.182686
179324-69-7_LINCSCP_154205	0.182331
Tacalcitol_LINCSCP_108911	0.182006
179324-69-7_LINCSCP_77214	0.181514
MLN 2238_LINCSCP_56944	0.181314
bortezomib_PG_417	0.181307
bortezomib_PG_396	0.180504
179324-69-7_LINCSCP_120133	0.180432
179324-69-7_LINCSCP_162198	0.180068
179324-69-7_LINCSCP_175363	0.179912
179324-69-7_LINCSCP_143551	0.179856
Lenalidomide_LINCSTP_390	0.17974
179324-69-7_LINCSCP_176144	0.179565
BRD-K65261396-002-01-3_LINCSCP_203532	0.179325
Iguratimod_LINCSCP_138071	0.178184
Azathioprine_LINCSCP_272027	0.176675
Azathioprine_LINCSCP_242934	0.176484
179324-69-7_LINCSCP_153208	0.176155
179324-69-7_LINCSCP_95899	0.17583
179324-69-7_LINCSCP_159675	0.175588
FLUDARABINE PHOSPHATE_LINCSCP_142650	0.174914
MLN 2238_CTRS_5482	0.174905
179324-69-7_LINCSCP_157437	0.173266
bortezomib_PG_381	0.173163
179324-69-7_LINCSCP_173184	0.172835
MLN9708_LINCSCP_124325	0.172808
Metformin_LINCSCP_176426	0.172632
179324-69-7_LINCSCP_161118	0.172496
179324-69-7_LINCSCP_160034	0.172283
bortezomib_PG_390	0.171937
Tacrolimus_CTRS_9855	0.171571
179324-69-7_LINCSCP_152762	0.171514
bortezomib_PG_414	0.171224
179324-69-7_LINCSCP_174350	0.170423
Tacalcitol_LINCSCP_125715	0.170362
Tamatinib_LINCSCP_130124	0.170312
bortezomib_PG_600	0.1703
179324-69-7_LINCSCP_49797	0.170196
179324-69-7_LINCSCP_80790	0.169962
179324-69-7_LINCSCP_109169	0.169813
179324-69-7_LINCSCP_110247	0.169413
bortezomib_PG_576	0.169305
179324-69-7_LINCSCP_161770	0.169287
179324-69-7_LINCSCP_168601	0.169028
bortezomib_PG_483	0.168997
AZATHIOPRINE_DM_1865	0.168985
Tacalcitol_LINCSCP_160501	0.168258
179324-69-7_LINCSCP_98058	0.167937
METHOTREXATE_DM_3854	0.167914
Cyclosporine_LINCSCP_192864	0.167644
etanercept_EBI_137	0.167549
179324-69-7_LINCSCP_136438	0.167544
179324-69-7_LINCSCP_138594	0.16659
bortezomib_PG_415	0.166398
179324-69-7_LINCSCP_80350	0.16619
CYCLOPHOSPHAMIDE_DM_2580	0.164913
179324-69-7_LINCSCP_158596	0.164883
179324-69-7_LINCSCP_168879	0.164674
179324-69-7_LINCSCP_125529	0.164483
179324-69-7_LINCSCP_162558	0.164351
Tamatinib_LINCSCP_57093	0.164138
179324-69-7_LINCSCP_155279	0.163173
179324-69-7_LINCSCP_75777	0.161544
179324-69-7_LINCSCP_153480	0.160755
179324-69-7_LINCSCP_162110	0.160157
MLN 2238_LINCSCP_79527	0.159458
179324-69-7_LINCSCP_153566	0.159295
etanercept_EBI_140	0.158872
179324-69-7_LINCSCP_126604	0.157819
Tamatinib_LINCSCP_113364	0.15746
179324-69-7_LINCSCP_139594	0.157233
179324-69-7_LINCSCP_136716	0.157149
179324-69-7_LINCSCP_171118	0.15701
TSU-68_LINCSCP_139183	0.156896
SMP2_000081_LINCSCP_19288	0.156513
179324-69-7_LINCSCP_153568	0.156405
Lenalidomide_LINCSCP_285602	0.155927
179324-69-7_LINCSCP_159233	0.155837
179324-69-7_LINCSCP_91259	0.155809
179324-69-7_LINCSCP_137519	0.155694
179324-69-7_LINCSCP_173989	0.1555
179324-69-7_LINCSCP_153845	0.155293
179324-69-7_LINCSCP_162474	0.155175
179324-69-7_LINCSCP_135272	0.154336
179324-69-7_LINCSCP_174627	0.154311
179324-69-7_LINCSCP_136436	0.154152
179324-69-7_LINCSCP_152764	0.15306
bortezomib_PG_630	0.152776
SMP2_000081_LINCSCP_53309	0.152167
179324-69-7_LINCSCP_172196	0.152107
179324-69-7_LINCSCP_142555	0.152063
179324-69-7_LINCSCP_171477	0.151764
Cyclosporine_EBI_3279	0.151538
179324-69-7_LINCSCP_21086	0.15119
Tamatinib_LINCSCP_4506	0.15112
Tacrolimus_LINCSTP_718	0.150474
179324-69-7_LINCSCP_90896	0.150056
Seocalcitol_LINCSCP_155642	0.149486
CYCLOPHOSPHAMIDE_DM_2577	0.149345
179324-69-7_LINCSCP_153840	0.149337
179324-69-7_LINCSCP_155724	0.149101
MLN9708_LINCSCP_124330	0.149067
179324-69-7_LINCSCP_161838	0.14901
179324-69-7_LINCSCP_162554	0.148086
25-Hydroxycholecalciferol_LINCSCP_2430	0.147794
MLN 2238_LINCSCP_37046	0.147557
MLN 2238_LINCSCP_53837	0.147515
179324-69-7_LINCSCP_141835	0.147507
TSU-68_LINCSCP_21714	0.14588
179324-69-7_LINCSCP_173268	0.145857
179324-69-7_LINCSCP_136356	0.145847
179324-69-7_LINCSCP_156079	0.145758
Tamatinib_LINCSCP_40193	0.145563
MLN9708_LINCSCP_140910	0.145444
179324-69-7_LINCSCP_156355	0.145434
179324-69-7_LINCSCP_160039	0.145234
Tamatinib_LINCSCP_236554	0.144988
MLN9708_LINCSCP_107531	0.144876
Tacrolimus_LINCSTP_682	0.144647
179324-69-7_LINCSCP_141389	0.144473
AZATHIOPRINE_DM_1864	0.144316
Tacrolimus_CTRS_4652	0.144139
179324-69-7_LINCSCP_125889	0.144108
179324-69-7_LINCSCP_152763	0.143938
AZATHIOPRINE_DM_1858	0.14387
TACROLIMUS_DM_4926	0.143176
179324-69-7_LINCSCP_143572	0.142676
Seocalcitol_LINCSCP_155646	0.142011
SMP2_000081_LINCSCP_17642	0.141999
179324-69-7_LINCSCP_154644	0.140302
179324-69-7_LINCSCP_160755	0.139338
179324-69-7_LINCSCP_161035	0.139319
Tamatinib_LINCSCP_116552	0.138723
bortezomib_PG_500	0.137346
MLN 2238_LINCSCP_55242	0.136856
179324-69-7_LINCSCP_162196	0.136852
Cyclosporin A_LINCSCP_258613	0.136365
179324-69-7_LINCSCP_123451	0.136357
179324-69-7_LINCSCP_174985	0.136242
179324-69-7_LINCSCP_74626	0.136184
179324-69-7_LINCSCP_158153	0.135538
179324-69-7_LINCSCP_169321	0.135313
Lenalidomide_LINCSCP_30410	0.135009
Cyclosporin A_LINCSCP_2834	0.134801
bortezomib_PG_397	0.134591
Fludarabine_LINCSCP_272085	0.134555
179324-69-7_LINCSCP_125168	0.133467
SMP2_000081_LINCSCP_45126	0.133466
179324-69-7_LINCSCP_127688	0.133427
TACROLIMUS_DM_1323	0.133377
179324-69-7_LINCSCP_37956	0.132777
Tamatinib_LINCSCP_24271	0.132475
179324-69-7_LINCSCP_156799	0.132328
179324-69-7_LINCSCP_170044	0.132304
bortezomib_PG_567	0.131775
AZATHIOPRINE_DM_1849	0.131514
179324-69-7_LINCSCP_159951	0.131513
179324-69-7_LINCSCP_21085	0.13128
Tamatinib_LINCSCP_69364	0.130534
179324-69-7_LINCSCP_158514	0.130365
179324-69-7_LINCSCP_137794	0.129919
179324-69-7_LINCSCP_38101	0.129722
179324-69-7_LINCSCP_140755	0.129671
179324-69-7_LINCSCP_135635	0.129087
179324-69-7_LINCSCP_105859	0.129033
179324-69-7_LINCSCP_160670	0.128596
179324-69-7_LINCSCP_21410	0.128473
179324-69-7_LINCSCP_160672	0.128465
bortezomib_PG_557	0.128173
Leflunomide_LINCSCP_161259	0.128147
179324-69-7_LINCSCP_153484	0.127807
179324-69-7_LINCSCP_121658	0.127611
179324-69-7_LINCSCP_104505	0.127605
179324-69-7_LINCSCP_110181	0.127462
179324-69-7_LINCSCP_137075	0.127284
179324-69-7_LINCSCP_160397	0.127216
179324-69-7_LINCSCP_171036	0.127109
Leflunomide_LINCSCP_79510	0.12696
179324-69-7_LINCSCP_159595	0.12645
bortezomib_PG_479	0.126181
Pepstatin_LINCSCP_291112	0.126162
179324-69-7_LINCSCP_19422	0.125966
179324-69-7_LINCSCP_166442	0.125357
Calcitriol_LINCSCP_689	0.125312
Tamatinib_LINCSCP_129773	0.125119
Leflunomide_LINCSCP_143059	0.124889
179324-69-7_LINCSCP_142469	0.124869
179324-69-7_LINCSCP_73640	0.124382
179324-69-7_LINCSCP_173272	0.124009
Seocalcitol_LINCSCP_120861	0.124005
179324-69-7_LINCSCP_161768	0.123989
179324-69-7_LINCSCP_10233	0.123495
179324-69-7_LINCSCP_127048	0.123235
179324-69-7_LINCSCP_94826	0.123095
Tacrolimus_LINCSCP_18961	0.122992
179324-69-7_LINCSCP_173188	0.122538
MLN 2238_LINCSCP_161278	0.121444
179324-69-7_LINCSCP_104781	0.121275
179324-69-7_LINCSCP_106934	0.120982
bortezomib_PG_544	0.120698
179324-69-7_LINCSCP_72580	0.119284
MLN 2238_LINCSCP_25116	0.119102
Iguratimod_LINCSCP_74542	0.119091
IL2RB_LINCSOE_15600	0.118352
179324-69-7_LINCSCP_160036	0.118338
Seocalcitol_LINCSCP_104063	0.118288
Azathioprine_LINCSCP_291876	0.118179
179324-69-7_LINCSCP_161392	0.118074
179324-69-7_LINCSCP_137159	0.117903
179324-69-7_LINCSCP_170045	0.117481
179324-69-7_LINCSCP_152766	0.117412
179324-69-7_LINCSCP_159953	0.117397
Cyclosporine_LINCSCP_33296	0.116828
Lenalidomide_LINCSTP_579	0.116178
179324-69-7_LINCSCP_139595	0.11608
2-Fluoroadenosine_LINCSCP_32071	0.115653
AZATHIOPRINE_DM_195	0.115195
Tamatinib_LINCSCP_12807	0.114744
179324-69-7_LINCSCP_142916	0.114691
MLN 2238_LINCSCP_25612	0.11408
179324-69-7_LINCSCP_168521	0.11272
179324-69-7_LINCSCP_125888	0.112614
Lenalidomide_LINCSCP_71657	0.112336
179324-69-7_LINCSCP_170041	0.111904
179324-69-7_LINCSCP_90816	0.11127
TSU-68_LINCSCP_45184	0.110432
azathioprine_CMAP_346	0.10995
bortezomib_PG_302	0.109853
FK-506_LINCSCP_5861	0.109318
179324-69-7_LINCSCP_173271	0.108604
179324-69-7_LINCSCP_137158	0.108248
179324-69-7_LINCSCP_175342	0.107981
Lenalidomide_LINCSCP_4427	0.107597
179324-69-7_LINCSCP_90813	0.107319
179324-69-7_LINCSCP_95817	0.107208
179324-69-7_LINCSCP_136357	0.106995
179324-69-7_LINCSCP_167079	0.106803
bortezomib_PG_564	0.105339
SMP2_000081_LINCSCP_25472	0.104884
179324-69-7_LINCSCP_173185	0.104882
179324-69-7_LINCSCP_105500	0.104829
179324-69-7_LINCSCP_79007	0.104662
179324-69-7_LINCSCP_140674	0.104564
TSU-68_LINCSCP_291629	0.104469
Calcitriol_LINCSCP_31761	0.104195
179324-69-7_LINCSCP_153925	0.10405
179324-69-7_LINCSCP_134914	0.103808
179324-69-7_LINCSCP_126608	0.103578
Leflunomide_LINCSCP_161263	0.103043
METHOTREXATE_DM_3861	0.102909
bortezomib_PG_574	0.102373
179324-69-7_LINCSCP_137431	0.101995
MLN 2238_LINCSCP_55536	0.101582
179324-69-7_LINCSCP_143637	0.101324
MLN9708_LINCSCP_172709	0.10123
179324-69-7_LINCSCP_138154	0.100483
179324-69-7_LINCSCP_141475	0.100433
179324-69-7_LINCSCP_173629	0.100393
179324-69-7_LINCSCP_162471	0.100144
bortezomib_PG_494	0.100046
179324-69-7_LINCSCP_139951	0.09961
179324-69-7_LINCSCP_156359	0.0989511
179324-69-7_LINCSCP_105860	0.0986293
179324-69-7_LINCSCP_152845	0.097444
179324-69-7_LINCSCP_107017	0.0969759
Calcipotriene_LINCSCP_270041	0.0961232
Leflunomide_LINCSCP_143061	0.0956836
179324-69-7_LINCSCP_157795	0.0956443
179324-69-7_LINCSCP_159230	0.0953208
179324-69-7_LINCSCP_140394	0.0952564
2-Fluoroadenosine_LINCSCP_20145	0.0942988
179324-69-7_LINCSCP_171397	0.0942069
179324-69-7_LINCSCP_110179	0.0935107
179324-69-7_LINCSCP_136437	0.0933965
179324-69-7_LINCSCP_158512	0.0930622
179324-69-7_LINCSCP_155720	0.0920031
CYCLOPHOSPHAMIDE_DM_2578	0.0919463
179324-69-7_LINCSCP_157074	0.0918502
179324-69-7_CTRS_5715	0.091665
179324-69-7_LINCSCP_171837	0.0915005
bortezomib_PG_300	0.0911679
179324-69-7_LINCSCP_174264	0.0908438
179324-69-7_LINCSCP_154287	0.0902874
bortezomib_PG_612	0.0894323
179324-69-7_LINCSCP_158511	0.0892961
179324-69-7_LINCSCP_94112	0.088881
179324-69-7_LINCSCP_12874	0.0887404
Methotrexate_CTRS_7365	0.0886798
179324-69-7_LINCSCP_79724	0.0884387
179324-69-7_LINCSCP_10235	0.0882566
179324-69-7_LINCSCP_123368	0.0882321
179324-69-7_LINCSCP_157878	0.0879084
bortezomib_PG_631	0.0871402
bortezomib_PG_520	0.0871035
179324-69-7_CTRS_2375	0.0870311
179324-69-7_LINCSCP_136079	0.0869079
179324-69-7_LINCSCP_110885	0.0865946
bortezomib_PG_517	0.0861643
Calcitriol_LINCSCP_17681	0.086064
179324-69-7_LINCSCP_126987	0.0858405
179324-69-7_LINCSCP_121295	0.085651
179324-69-7_LINCSCP_175066	0.0854814
FLUDARABINE PHOSPHATE_LINCSCP_79103	0.0854099
Azathioprine_LINCSCP_153550	0.0853544
179324-69-7_LINCSCP_74709	0.0846827
179324-69-7_LINCSCP_166805	0.0842384
179324-69-7_LINCSCP_174267	0.0842061
179324-69-7_LINCSCP_109088	0.0841678
179324-69-7_LINCSCP_92334	0.0838043
TSU-68_LINCSCP_256939	0.0835481
Cyclosporine_LINCSCP_2756	0.0831717
179324-69-7_LINCSCP_171121	0.0827378
179324-69-7_LINCSCP_137155	0.0827333
179324-69-7_LINCSCP_157796	0.0826361
Cyclosporine_LINCSCP_213421	0.0825698
179324-69-7_LINCSCP_160037	0.0817553
Iguratimod_LINCSCP_121488	0.080406
179324-69-7_LINCSCP_154289	0.0799743
Cyclosporine_CTRS_3426	0.0797769
179324-69-7_LINCSCP_93752	0.0795073
179324-69-7_LINCSCP_153844	0.0788791
179324-69-7_LINCSCP_141114	0.0788058
179324-69-7_LINCSCP_157159	0.0787572
179324-69-7_LINCSCP_110183	0.0782385
179324-69-7_LINCSCP_168964	0.0781942
179324-69-7_LINCSCP_75417	0.0779516
179324-69-7_LINCSCP_173269	0.0775312
179324-69-7_LINCSCP_161839	0.0773311
Cyclosporin A_LINCSCP_7132	0.0773296
Tamatinib_LINCSCP_51590	0.0772549
Tamatinib_LINCSCP_145333	0.077225
179324-69-7_LINCSCP_143276	0.0771917
179324-69-7_LINCSCP_157877	0.0767109
179324-69-7_LINCSCP_72578	0.0766173
Calcipotriene_LINCSCP_293917	0.0764725
179324-69-7_LINCSCP_127687	0.0764395
179324-69-7_LINCSCP_172195	0.0763561
Leflunomide_LINCSCP_244064	0.0762301
bortezomib_PG_487	0.0756132
bortezomib_PG_611	0.0752403
179324-69-7_LINCSCP_135717	0.0739234
bortezomib_PG_427	0.0738848
179324-69-7_LINCSCP_175428	0.0738656
Calcitriol_LINCSCP_12451	0.0735571
SCHEMBL3655059_LINCSCP_46685	0.0733618
bortezomib_PG_325	0.0730719
Tamatinib_LINCSCP_81417	0.0725131
Iguratimod_LINCSCP_121489	0.0723071
bortezomib_PG_351	0.0722126
179324-69-7_LINCSCP_170760	0.0714657
179324-69-7_LINCSCP_125524	0.071442
AZATHIOPRINE_DM_1867	0.0714363
bortezomib_PG_582	0.0709984
bortezomib_PG_598	0.0709895
179324-69-7_LINCSCP_160398	0.0709158
Tacalcitol_LINCSCP_160496	0.0708251
CHOLECALCIFEROL_DM_2367	0.070652
179324-69-7_LINCSCP_168604	0.0705563
179324-69-7_LINCSCP_175425	0.0705512
179324-69-7_LINCSCP_144354	0.0704688
CYCLOPHOSPHAMIDE_DM_2581	0.0700294
179324-69-7_LINCSCP_141478	0.0699525
AZATHIOPRINE_DM_1845	0.0698802
179324-69-7_LINCSCP_160315	0.0698349
IL2_LINCSOE_14751	0.0698286
179324-69-7_LINCSCP_143549	0.069827
MLN 2238_LINCSCP_37184	0.0692427
179324-69-7_LINCSCP_91617	0.0689665
179324-69-7_LINCSCP_143274	0.0687633
179324-69-7_LINCSCP_77484	0.0685303
179324-69-7_LINCSCP_99050	0.0685297
Lenalidomide_LINCSCP_256795	0.0682475
179324-69-7_LINCSCP_170677	0.0680623
Cyclosporine_LINCSCP_286460	0.0677026
179324-69-7_LINCSCP_110967	0.0674258
179324-69-7_LINCSCP_158959	0.0673769
179324-69-7_LINCSCP_170042	0.0670804
179324-69-7_LINCSCP_154202	0.0669535
179324-69-7_LINCSCP_169601	0.0665605
179324-69-7_LINCSCP_143278	0.0661733
179324-69-7_LINCSCP_153565	0.0658306
179324-69-7_LINCSCP_154203	0.0656456
179324-69-7_LINCSCP_159317	0.0655722
bortezomib_PG_495	0.0653501
bortezomib_PG_359	0.0652152
MLN 2238_LINCSCP_21756	0.0650829
179324-69-7_LINCSCP_110246	0.0647513
179324-69-7_LINCSCP_107378	0.0643797
179324-69-7_LINCSCP_137515	0.0640991
Tamatinib_LINCSCP_131533	0.0633904
bortezomib_PG_349	0.0633218
179324-69-7_LINCSCP_120578	0.0627944
179324-69-7_LINCSCP_110245	0.0627586
MLN9708_LINCSCP_140911	0.0617532
179324-69-7_LINCSCP_170400	0.061704
TSU-68_LINCSCP_75645	0.0615144
Calcitriol_LINCSCP_55371	0.0613897
179324-69-7_LINCSCP_90541	0.0603454
179324-69-7_LINCSCP_125973	0.0600296
179324-69-7_LINCSCP_104061	0.0600021
bortezomib_PG_524	0.0596054
179324-69-7_LINCSCP_71424	0.0595454
179324-69-7_LINCSCP_155277	0.0593534
AZATHIOPRINE_DM_1863	0.058549
179324-69-7_LINCSCP_174988	0.0583658
bortezomib_PG_295	0.058317
179324-69-7_LINCSCP_121213	0.0583109
179324-69-7_LINCSCP_123727	0.0574181
IL2RB_LINCSOE_552	0.0573609
179324-69-7_LINCSCP_156083	0.0568706
bortezomib_PG_486	0.0567579
179324-69-7_LINCSCP_172467	0.0567269
bortezomib_PG_387	0.0565093
179324-69-7_LINCSCP_73994	0.0564859
Tamatinib_LINCSCP_55468	0.0562851
179324-69-7_LINCSCP_174708	0.0562496
179324-69-7_LINCSCP_136712	0.0560698
179324-69-7_LINCSCP_136355	0.0559846
MLN 2238_LINCSCP_143077	0.0559271
179324-69-7_LINCSCP_137795	0.05578
Methotrexate_CTRS_3546	0.0555816
179324-69-7_LINCSCP_76055	0.0554446
179324-69-7_LINCSCP_139953	0.0553031
bortezomib_PG_350	0.0549453
179324-69-7_LINCSCP_72223	0.0547675
bortezomib_PG_629	0.0547005
179324-69-7_LINCSCP_156798	0.0545296
179324-69-7_LINCSCP_175359	0.0540178
MLN9708_LINCSCP_107533	0.0537965
bortezomib_PG_637	0.0534789
179324-69-7_LINCSCP_174263	0.0531685
Tacrolimus_CTRS_6094	0.0530381
bortezomib_PG_391	0.0526317
Tamatinib_LINCSCP_115840	0.0525985
179324-69-7_LINCSCP_161030	0.0524861
Leflunomide_LINCSCP_126477	0.0524811
179324-69-7_LINCSCP_173267	0.05215
179324-69-7_LINCSCP_142917	0.0521359
179324-69-7_LINCSCP_71066	0.0518754
179324-69-7_LINCSCP_174712	0.0516035
Cyclosporin A_LINCSCP_7012	0.0513242
179324-69-7_LINCSCP_96981	0.0511595
179324-69-7_LINCSCP_171034	0.0507246
IL2RB_LINCSOE_3748	0.0505032
bortezomib_PG_339	0.050391
179324-69-7_LINCSCP_159954	0.0503593
179324-69-7_LINCSCP_141473	0.0502586
179324-69-7_LINCSCP_141031	0.0500622
179324-69-7_LINCSCP_80435	0.0500307
179324-69-7_LINCSCP_73637	0.0494644
179324-69-7_LINCSCP_157875	0.049304
179324-69-7_LINCSCP_171480	0.0490832
179324-69-7_LINCSCP_90812	0.0483059
bortezomib_PG_437	0.0481533
179324-69-7_LINCSCP_137074	0.0480313
179324-69-7_LINCSCP_167803	0.0475869
179324-69-7_LINCSCP_161837	0.0469928
179324-69-7_LINCSCP_157434	0.0459132
MLN9708_LINCSCP_159116	0.0457349
179324-69-7_LINCSCP_72224	0.0456602
179324-69-7_LINCSCP_155996	0.0454703
179324-69-7_LINCSCP_138236	0.0452627
Cyclosporine_CTRS_4380	0.0450236
179324-69-7_LINCSCP_172553	0.0446574
Cyclosporin A_LINCSCP_108961	0.0445445
bortezomib_PG_441	0.0440614
179324-69-7_LINCSCP_169956	0.0437002
179324-69-7_LINCSCP_175700	0.0435508
Tamatinib_LINCSCP_90480	0.0432406
179324-69-7_LINCSCP_155723	0.0431395
179324-69-7_LINCSCP_97975	0.0430104
179324-69-7_LINCSCP_142196	0.0426356
179324-69-7_LINCSCP_136354	0.0422985
179324-69-7_LINCSCP_159319	0.0416896
179324-69-7_LINCSCP_169684	0.0414389
179324-69-7_LINCSCP_141474	0.0413891
Cyclophosphamide_LINCSCP_227820	0.0413621
179324-69-7_LINCSCP_170759	0.0412473
179324-69-7_LINCSCP_161752	0.0408594
179324-69-7_LINCSCP_96258	0.0407562
179324-69-7_LINCSCP_126330	0.0399287
179324-69-7_LINCSCP_144355	0.0397864
179324-69-7_LINCSCP_136435	0.0395083
179324-69-7_LINCSCP_157792	0.0394055
AZATHIOPRINE_DM_1847	0.0392457
179324-69-7_LINCSCP_141750	0.0388004
179324-69-7_LINCSCP_139592	0.0384372
Tacrolimus_LINCSCP_21554	0.0383137
179324-69-7_LINCSCP_153564	0.0379753
25-Hydroxycholecalciferol_LINCSCP_260005	0.0377826
179324-69-7_LINCSCP_142112	0.0376474
179324-69-7_LINCSCP_157158	0.0371077
179324-69-7_LINCSCP_156801	0.0369874
Tamatinib_LINCSCP_51335	0.0367243
TSU-68_LINCSCP_93983	0.0365597
179324-69-7_LINCSCP_161034	0.0364098
METHOTREXATE_DM_989	0.0362584
179324-69-7_LINCSCP_156084	0.036198
Tamatinib_LINCSCP_163883	0.036063
179324-69-7_LINCSCP_173270	0.0359062
179324-69-7_LINCSCP_90177	0.0352004
[truncated: 1,897 more rows]

## Sheet: Table5
Drug Signature G4B	ΔNES
SCHEMBL18825_LINCSCP_46552	3.04176
bortezomib_PG_586	2.93569
Pepstatin_LINCSCP_4339	2.90315
179324-69-7_CTRS_8057	2.87191
FLUDARABINE PHOSPHATE_LINCSCP_97435	2.86569
Cyclosporine_CTRS_9580	2.82915
Tamatinib_LINCSCP_163882	2.79958
bortezomib_PG_463	2.79872
179324-69-7_LINCSCP_101629	2.78455
SCHEMBL3655059_LINCSCP_20364	2.77082
179324-69-7_LINCSCP_102709	2.76628
MLN 2238_CTRS_6918	2.75282
179324-69-7_LINCSCP_109806	2.75105
Tacalcitol_LINCSCP_174093	2.74555
Tamatinib_LINCSCP_132948	2.74403
179324-69-7_LINCSCP_103065	2.74151
179324-69-7_LINCSCP_104502	2.73072
etanercept_EBI_2034	2.73006
Seocalcitol_LINCSCP_169243	2.71855
179324-69-7_LINCSCP_101902	2.70297
Seocalcitol_LINCSCP_169245	2.69144
Baricitinib_LINCSCP_136867	2.68048
MLN 2238_LINCSCP_51218	2.67647
SMP2_000081_LINCSCP_50753	2.6752
Tacalcitol_LINCSCP_78750	2.67272
179324-69-7_LINCSCP_167884	2.66588
179324-69-7_LINCSCP_12735	2.6652
179324-69-7_LINCSCP_106299	2.66516
Tamatinib_LINCSCP_29487	2.65983
179324-69-7_LINCSCP_103339	2.65319
SMP2_000081_LINCSCP_206690	2.64904
SMP2_000081_LINCSCP_177121	2.64707
Tamatinib_LINCSCP_251331	2.64683
SMP2_000081_LINCSCP_43733	2.64536
etanercept_EBI_2035	2.64106
bortezomib_PG_345	2.63441
Pepstatin_LINCSCP_30261	2.61183
Cyclosporin A_LINCSCP_78796	2.60271
Calcitriol_LINCSCP_44920	2.60158
179324-69-7_LINCSCP_102623	2.59722
Cyclosporin A_LINCSCP_142345	2.59545
Tamatinib_LINCSCP_163530	2.59443
bortezomib_PG_538	2.58536
bortezomib_PG_516	2.58406
Seocalcitol_LINCSCP_73914	2.57766
MLN 2238_LINCSCP_53233	2.57172
FLUDARABINE PHOSPHATE_LINCSCP_126067	2.57065
179324-69-7_LINCSCP_103697	2.56756
bortezomib_PG_465	2.56568
179324-69-7_LINCSCP_110883	2.56462
bortezomib_PG_518	2.56075
FK-506_LINCSCP_31807	2.55993
Tamatinib_LINCSCP_36620	2.5578
TSU-68_LINCSCP_291629	2.55746
Tamatinib_LINCSCP_36471	2.55663
179324-69-7_LINCSCP_105224	2.55272
Tamatinib_LINCSCP_236554	2.55145
179324-69-7_LINCSCP_105138	2.55055
Fludarabine_LINCSCP_243000	2.54645
Seocalcitol_LINCSCP_169242	2.5432
179324-69-7_LINCSCP_104777	2.53769
FLUDARABINE PHOSPHATE_LINCSCP_160850	2.53746
179324-69-7_LINCSCP_108007	2.53736
179324-69-7_LINCSCP_101990	2.53347
Tacalcitol_LINCSCP_78751	2.52984
Calcipotriene_LINCSCP_267186	2.52908
Azathioprine_LINCSCP_59578	2.52906
Azathioprine_LINCSCP_101969	2.52895
TSU-68_LINCSCP_21714	2.5256
179324-69-7_LINCSCP_103340	2.52551
Seocalcitol_LINCSCP_169244	2.52353
Cyclosporine_LINCSCP_33476	2.5231
Tamatinib_LINCSCP_90479	2.51792
179324-69-7_LINCSCP_102351	2.516
179324-69-7_LINCSCP_107649	2.51596
TSU-68_LINCSCP_51160	2.51542
Calcitriol_LINCSCP_21190	2.51358
179324-69-7_LINCSCP_118337	2.50796
Calcitriol_LINCSCP_46082	2.50744
179324-69-7_LINCSCP_103341	2.5064
Tacrolimus_CTRS_8436	2.50486
179324-69-7_LINCSCP_101987	2.50125
179324-69-7_LINCSCP_101269	2.49439
bortezomib_PG_474	2.49066
MLN 2238_LINCSCP_53611	2.48905
Tamatinib_LINCSCP_145686	2.48866
Tamatinib_LINCSCP_129772	2.48549
179324-69-7_LINCSCP_101988	2.48407
MLN 2238_LINCSCP_40394	2.48221
179324-69-7_LINCSCP_41910	2.47945
179324-69-7_CTRS_1421	2.47698
bortezomib_PG_466	2.47557
179324-69-7_LINCSCP_104058	2.47524
179324-69-7_LINCSCP_107013	2.46594
Calcitriol_LINCSCP_43858	2.46135
SMP2_000081_LINCSCP_30752	2.46095
179324-69-7_LINCSCP_102622	2.45995
179324-69-7_LINCSCP_102710	2.45816
TSU-68_LINCSCP_206756	2.45793
Tamatinib_LINCSCP_145330	2.45761
179324-69-7_LINCSCP_101906	2.45635
179324-69-7_LINCSCP_167524	2.45393
Azathioprine_LINCSCP_25916	2.45364
MLN 2238_LINCSCP_126495	2.45225
179324-69-7_LINCSCP_159233	2.45208
179324-69-7_LINCSCP_103427	2.45153
Lenalidomide_LINCSCP_56990	2.45014
Azathioprine_LINCSCP_135339	2.44936
179324-69-7_LINCSCP_108449	2.44922
Tacalcitol_LINCSCP_174092	2.44162
179324-69-7_LINCSCP_103338	2.43953
179324-69-7_LINCSCP_105858	2.43703
179324-69-7_LINCSCP_101628	2.43604
Lenalidomide_LINCSCP_89972	2.4295
179324-69-7_LINCSCP_117975	2.4285
179324-69-7_LINCSCP_119777	2.42406
179324-69-7_LINCSCP_106301	2.42364
Tamatinib_LINCSCP_50771	2.42223
Tamatinib_LINCSCP_131182	2.42126
Seocalcitol_LINCSCP_92256	2.42001
179324-69-7_LINCSCP_102980	2.41637
179324-69-7_LINCSCP_107375	2.41386
bortezomib_PG_380	2.41204
Lenalidomide_LINCSCP_54404	2.41122
179324-69-7_LINCSCP_106930	2.41086
bortezomib_PG_502	2.41013
bortezomib_PG_496	2.40695
179324-69-7_LINCSCP_176062	2.40593
179324-69-7_LINCSCP_103426	2.40517
179324-69-7_LINCSCP_104419	2.40397
Baricitinib_LINCSCP_73350	2.40355
MLN 2238_CTRS_5963	2.40291
179324-69-7_LINCSCP_160035	2.40269
179324-69-7_LINCSCP_10229	2.40205
179324-69-7_LINCSCP_105941	2.39976
179324-69-7_LINCSCP_167163	2.39888
179324-69-7_LINCSCP_108453	2.39496
179324-69-7_LINCSCP_107732	2.39209
MLN 2238_CTRS_4523	2.39201
SMP2_000081_LINCSCP_10340	2.39119
179324-69-7_LINCSCP_101188	2.39092
Tacalcitol_LINCSCP_125713	2.39073
Metformin_LINCSCP_79571	2.38959
179324-69-7_LINCSCP_118782	2.38805
179324-69-7_LINCSCP_53731	2.38788
179324-69-7_LINCSCP_105583	2.38373
179324-69-7_LINCSCP_102984	2.38241
179324-69-7_LINCSCP_175343	2.38062
179324-69-7_LINCSCP_101905	2.38062
179324-69-7_LINCSCP_106214	2.38046
179324-69-7_LINCSCP_103424	2.37861
179324-69-7_CTRS_3801	2.37704
Tamatinib_LINCSCP_251530	2.37703
179324-69-7_LINCSCP_102708	2.3758
179324-69-7_LINCSCP_107650	2.37514
179324-69-7_LINCSCP_119501	2.37463
179324-69-7_LINCSCP_103782	2.37413
179324-69-7_LINCSCP_157162	2.36766
179324-69-7_LINCSCP_109443	2.36662
179324-69-7_LINCSCP_105137	2.36352
179324-69-7_LINCSCP_105220	2.3617
179324-69-7_LINCSCP_105942	2.3593
179324-69-7_LINCSCP_104144	2.35862
179324-69-7_LINCSCP_106658	2.35434
179324-69-7_LINCSCP_102982	2.35413
179324-69-7_LINCSCP_101907	2.35235
179324-69-7_LINCSCP_107730	2.35138
179324-69-7_LINCSCP_173632	2.34944
bortezomib_PG_304	2.34787
179324-69-7_LINCSCP_107646	2.34757
Tamatinib_LINCSCP_113010	2.34634
Azathioprine_LINCSCP_34376	2.34519
179324-69-7_LINCSCP_103783	2.34359
TSU-68_LINCSCP_15349	2.34276
179324-69-7_LINCSCP_118780	2.3424
bortezomib_PG_596	2.34111
179324-69-7_LINCSCP_101272	2.3402
179324-69-7_LINCSCP_108366	2.33916
179324-69-7_LINCSCP_110882	2.33903
179324-69-7_LINCSCP_106576	2.33813
179324-69-7_LINCSCP_157160	2.33736
179324-69-7_LINCSCP_101543	2.33681
179324-69-7_LINCSCP_125253	2.33661
179324-69-7_LINCSCP_105140	2.33254
179324-69-7_LINCSCP_159679	2.33111
Fludarabine_LINCSCP_47330	2.33055
179324-69-7_LINCSCP_127410	2.32767
Cyclosporine_LINCSCP_43708	2.32518
179324-69-7_LINCSCP_124806	2.32348
Amethopterin_LINCSCP_243376	2.31877
Cyclosporine_LINCSCP_42699	2.31876
179324-69-7_LINCSCP_105581	2.31773
179324-69-7_LINCSCP_101904	2.3177
Cyclophosphamide_LINCSCP_47266	2.31531
179324-69-7_LINCSCP_102625	2.31457
179324-69-7_LINCSCP_106575	2.31415
bortezomib_PG_436	2.31225
179324-69-7_LINCSCP_104860	2.31109
179324-69-7_LINCSCP_107291	2.31077
179324-69-7_LINCSCP_101267	2.30983
179324-69-7_LINCSCP_55245	2.3094
179324-69-7_LINCSCP_101903	2.30805
179324-69-7_LINCSCP_108454	2.30796
Tamatinib_LINCSCP_132593	2.30746
179324-69-7_LINCSCP_107648	2.30628
179324-69-7_LINCSCP_107735	2.3061
SMP2_000081_LINCSCP_25042	2.3058
179324-69-7_LINCSCP_102626	2.30536
Tamatinib_LINCSCP_54519	2.30465
179324-69-7_LINCSCP_101632	2.30394
Seocalcitol_LINCSCP_104064	2.30352
179324-69-7_LINCSCP_108727	2.29973
179324-69-7_LINCSCP_105939	2.29897
179324-69-7_LINCSCP_126982	2.29864
Tamatinib_LINCSCP_163884	2.29813
179324-69-7_LINCSCP_119414	2.29751
Tamatinib_LINCSCP_132594	2.29633
179324-69-7_LINCSCP_104062	2.29583
179324-69-7_LINCSCP_101268	2.29522
Leflunomide_LINCSCP_143061	2.294
179324-69-7_LINCSCP_121214	2.29194
179324-69-7_LINCSCP_123452	2.29175
179324-69-7_LINCSCP_102264	2.29136
179324-69-7_LINCSCP_102624	2.2909
179324-69-7_LINCSCP_109887	2.29058
bortezomib_PG_594	2.29038
179324-69-7_LINCSCP_71066	2.29002
FK-506_LINCSCP_58144	2.28982
179324-69-7_LINCSCP_104145	2.28935
GLPG0634_LINCSCP_71528	2.28887
bortezomib_PG_599	2.28846
Seocalcitol_LINCSCP_104065	2.28747
Methotrexate_CTRS_3546	2.28712
179324-69-7_LINCSCP_105497	2.28707
179324-69-7_LINCSCP_104780	2.28574
SMP2_000081_LINCSCP_44890	2.28565
179324-69-7_LINCSCP_110164	2.28511
179324-69-7_LINCSCP_123094	2.28445
179324-69-7_LINCSCP_108809	2.2808
179324-69-7_LINCSCP_124086	2.2797
179324-69-7_LINCSCP_153207	2.27951
MLN 2238_LINCSCP_17793	2.27865
179324-69-7_LINCSCP_104417	2.27795
179324-69-7_LINCSCP_107293	2.27645
179324-69-7_LINCSCP_108367	2.27606
179324-69-7_LINCSCP_103781	2.27349
179324-69-7_LINCSCP_106661	2.27017
179324-69-7_LINCSCP_104778	2.26976
179324-69-7_LINCSCP_119498	2.26939
179324-69-7_LINCSCP_108813	2.26918
179324-69-7_LINCSCP_103343	2.26896
179324-69-7_LINCSCP_127413	2.26883
179324-69-7_LINCSCP_173186	2.26764
179324-69-7_LINCSCP_71508	2.26755
179324-69-7_LINCSCP_45244	2.26753
179324-69-7_LINCSCP_160754	2.26511
Pepstatin_LINCSCP_285	2.26342
179324-69-7_LINCSCP_175426	2.26292
MLN9708_LINCSCP_172710	2.26089
179324-69-7_LINCSCP_127325	2.26006
179324-69-7_LINCSCP_175345	2.25973
179324-69-7_LINCSCP_107733	2.25961
bortezomib_PG_473	2.25937
Calcitriol_LINCSCP_40066	2.25707
179324-69-7_LINCSCP_109084	2.25658
Cyclosporine_LINCSCP_213571	2.25648
Pepstatin_LINCSCP_19181	2.25609
179324-69-7_LINCSCP_104060	2.25548
Tacalcitol_LINCSCP_78748	2.25528
Tamatinib_LINCSCP_111594	2.25397
179324-69-7_LINCSCP_154648	2.25154
Tamatinib_LINCSCP_130123	2.25143
179324-69-7_LINCSCP_127053	2.24876
179324-69-7_LINCSCP_159317	2.24845
179324-69-7_LINCSCP_122019	2.2473
179324-69-7_LINCSCP_110606	2.2472
179324-69-7_LINCSCP_104421	2.24558
179324-69-7_LINCSCP_154643	2.24537
bortezomib_PG_476	2.24384
179324-69-7_LINCSCP_125526	2.24263
179324-69-7_LINCSCP_109171	2.2402
179324-69-7_LINCSCP_120855	2.23998
179324-69-7_LINCSCP_107647	2.2399
179324-69-7_LINCSCP_109170	2.23983
179324-69-7_LINCSCP_103422	2.23778
179324-69-7_LINCSCP_123450	2.23775
bortezomib_PG_298	2.23735
179324-69-7_LINCSCP_101187	2.23626
179324-69-7_LINCSCP_101630	2.23589
bortezomib_PG_479	2.23409
GLPG0634_LINCSCP_153229	2.23393
179324-69-7_LINCSCP_104501	2.23374
179324-69-7_LINCSCP_106302	2.23317
179324-69-7_LINCSCP_109531	2.23192
179324-69-7_LINCSCP_104782	2.23062
179324-69-7_LINCSCP_176145	2.22973
179324-69-7_LINCSCP_106933	2.22919
Tamatinib_LINCSCP_132597	2.22869
179324-69-7_LINCSCP_109527	2.22821
179324-69-7_LINCSCP_159591	2.22784
179324-69-7_LINCSCP_102263	2.22719
179324-69-7_LINCSCP_108812	2.22715
179324-69-7_LINCSCP_107294	2.22611
Tamatinib_LINCSCP_85851	2.2257
179324-69-7_LINCSCP_124807	2.22528
179324-69-7_LINCSCP_125971	2.22347
179324-69-7_LINCSCP_159314	2.22325
Tacalcitol_LINCSCP_78752	2.2231
179324-69-7_LINCSCP_53846	2.22132
179324-69-7_LINCSCP_123454	2.22068
179324-69-7_LINCSCP_127328	2.22007
Tamatinib_LINCSCP_113009	2.21979
TACROLIMUS_LINCSCP_111123	2.21943
179324-69-7_LINCSCP_157437	2.2175
bortezomib_PG_524	2.21739
179324-69-7_LINCSCP_103066	2.21709
179324-69-7_LINCSCP_103063	2.21597
179324-69-7_LINCSCP_71424	2.21549
Tamatinib_LINCSCP_163883	2.21521
179324-69-7_LINCSCP_173628	2.21494
Lenalidomide_LINCSCP_285602	2.21302
179324-69-7_LINCSCP_160038	2.21229
179324-69-7_LINCSCP_124889	2.21202
179324-69-7_LINCSCP_125169	2.21193
Calcitriol_LINCSCP_30520	2.2118
179324-69-7_LINCSCP_108450	2.21125
179324-69-7_LINCSCP_109889	2.21075
179324-69-7_LINCSCP_108369	2.21063
179324-69-7_LINCSCP_102707	2.21008
179324-69-7_LINCSCP_106300	2.21005
179324-69-7_LINCSCP_167883	2.20966
179324-69-7_LINCSCP_157074	2.20929
179324-69-7_LINCSCP_103342	2.20709
179324-69-7_LINCSCP_110163	2.20566
179324-69-7_LINCSCP_134916	2.20534
Cyclosporine_LINCSCP_218641	2.20489
179324-69-7_LINCSCP_109086	2.20441
179324-69-7_LINCSCP_118778	2.20383
179324-69-7_LINCSCP_108090	2.20241
bortezomib_PG_464	2.20147
179324-69-7_LINCSCP_110165	2.20092
179324-69-7_LINCSCP_110250	2.20091
179324-69-7_LINCSCP_105496	2.2002
179324-69-7_LINCSCP_107731	2.19916
Calcipotriene_LINCSCP_46101	2.19799
179324-69-7_LINCSCP_102262	2.19719
179324-69-7_LINCSCP_108814	2.19674
179324-69-7_LINCSCP_101270	2.19638
179324-69-7_LINCSCP_103785	2.19584
179324-69-7_LINCSCP_10233	2.19576
179324-69-7_LINCSCP_104862	2.19563
179324-69-7_LINCSCP_176146	2.19296
179324-69-7_LINCSCP_159316	2.19189
179324-69-7_LINCSCP_104503	2.19188
179324-69-7_LINCSCP_119774	2.19172
Iguratimod_LINCSCP_121492	2.19129
179324-69-7_LINCSCP_110965	2.19063
bortezomib_PG_413	2.1899
MLN9708_LINCSCP_107529	2.18986
179324-69-7_LINCSCP_168879	2.18545
Tamatinib_LINCSCP_113011	2.18504
179324-69-7_LINCSCP_105141	2.18408
179324-69-7_LINCSCP_101545	2.18262
MLN9708_LINCSCP_124327	2.18145
179324-69-7_LINCSCP_107377	2.1814
179324-69-7_LINCSCP_106659	2.18129
179324-69-7_LINCSCP_121935	2.18064
179324-69-7_LINCSCP_127772	2.18001
179324-69-7_LINCSCP_105856	2.17973
179324-69-7_LINCSCP_105139	2.17954
179324-69-7_LINCSCP_108730	2.17854
Methotrexate_LINCSCP_239271	2.17844
Cyclosporine_LINCSCP_26984	2.17671
179324-69-7_LINCSCP_124892	2.17554
179324-69-7_LINCSCP_105940	2.17439
179324-69-7_LINCSCP_110886	2.17436
179324-69-7_LINCSCP_124170	2.17305
179324-69-7_LINCSCP_105580	2.17237
179324-69-7_LINCSCP_12660	2.17095
179324-69-7_LINCSCP_104059	2.17094
Tacalcitol_LINCSCP_78749	2.16967
179324-69-7_LINCSCP_110182	2.1691
179324-69-7_LINCSCP_127769	2.16821
179324-69-7_LINCSCP_104422	2.16638
179324-69-7_LINCSCP_109892	2.16487
179324-69-7_LINCSCP_107376	2.1648
179324-69-7_LINCSCP_174265	2.16437
179324-69-7_LINCSCP_126986	2.16425
bortezomib_PG_519	2.16387
bortezomib_PG_597	2.16352
TACROLIMUS_DM_4922	2.16227
179324-69-7_LINCSCP_126244	2.16169
179324-69-7_LINCSCP_157077	2.16153
179324-69-7_LINCSCP_123455	2.16068
179324-69-7_LINCSCP_125969	2.15904
179324-69-7_LINCSCP_110161	2.15845
179324-69-7_LINCSCP_102348	2.15841
bortezomib_PG_369	2.15726
Fludarabine_LINCSCP_273385	2.15648
179324-69-7_LINCSCP_124446	2.15588
179324-69-7_LINCSCP_79362	2.15584
179324-69-7_LINCSCP_105855	2.15536
179324-69-7_LINCSCP_104420	2.15524
179324-69-7_LINCSCP_101185	2.15354
179324-69-7_LINCSCP_106218	2.15321
179324-69-7_LINCSCP_107651	2.15256
179324-69-7_LINCSCP_104141	2.15211
MLN 2238_LINCSCP_53060	2.1518
179324-69-7_LINCSCP_110607	2.14948
Tacalcitol_LINCSCP_174091	2.14504
179324-69-7_LINCSCP_121574	2.14347
179324-69-7_LINCSCP_104057	2.14267
179324-69-7_LINCSCP_105944	2.14215
179324-69-7_LINCSCP_71506	2.14016
179324-69-7_LINCSCP_118060	2.13989
179324-69-7_LINCSCP_108811	2.13888
179324-69-7_LINCSCP_125165	2.13882
179324-69-7_LINCSCP_109529	2.13873
179324-69-7_LINCSCP_104779	2.13851
179324-69-7_LINCSCP_108093	2.13759
179324-69-7_LINCSCP_127408	2.13752
179324-69-7_LINCSCP_118696	2.13717
Azathioprine_LINCSCP_153548	2.13661
179324-69-7_LINCSCP_171836	2.13653
179324-69-7_LINCSCP_123095	2.13646
179324-69-7_LINCSCP_103425	2.13593
Lenalidomide_LINCSCP_19212	2.13585
179324-69-7_LINCSCP_126692	2.1354
179324-69-7_LINCSCP_118339	2.13473
179324-69-7_LINCSCP_110180	2.13463
179324-69-7_LINCSCP_106219	2.13384
179324-69-7_LINCSCP_109083	2.13379
179324-69-7_LINCSCP_110970	2.13238
179324-69-7_LINCSCP_117978	2.13203
179324-69-7_LINCSCP_175358	2.13193
179324-69-7_LINCSCP_154646	2.13145
179324-69-7_LINCSCP_101184	2.13136
Cyclosporine_CTRS_3426	2.13107
179324-69-7_LINCSCP_123012	2.13033
bortezomib_GDS_3605	2.12839
179324-69-7_LINCSCP_118061	2.12736
179324-69-7_LINCSCP_123811	2.12673
179324-69-7_LINCSCP_126964	2.12567
179324-69-7_LINCSCP_125525	2.12525
179324-69-7_LINCSCP_156803	2.12493
SCHEMBL18825_LINCSCP_22303	2.12435
179324-69-7_LINCSCP_123810	2.12425
179324-69-7_LINCSCP_166359	2.12374
179324-69-7_LINCSCP_108368	2.12294
Metformin_LINCSCP_176426	2.12266
179324-69-7_LINCSCP_125164	2.11999
179324-69-7_LINCSCP_109888	2.1192
179324-69-7_LINCSCP_119059	2.11747
179324-69-7_LINCSCP_103700	2.11692
bortezomib_PG_477	2.11611
FLUDARABINE PHOSPHATE_LINCSCP_79101	2.11588
179324-69-7_LINCSCP_110524	2.11507
179324-69-7_LINCSCP_108728	2.11317
179324-69-7_LINCSCP_172468	2.11263
179324-69-7_LINCSCP_71863	2.11086
179324-69-7_LINCSCP_104861	2.11022
179324-69-7_LINCSCP_110608	2.10987
MLN 2238_LINCSCP_21260	2.10955
179324-69-7_LINCSCP_125613	2.10937
179324-69-7_LINCSCP_119142	2.10798
Cyclosporine_LINCSCP_25409	2.10702
179324-69-7_LINCSCP_101986	2.10674
Seocalcitol_LINCSCP_169246	2.10625
Tamatinib_LINCSCP_115492	2.10575
179324-69-7_LINCSCP_125886	2.10557
179324-69-7_LINCSCP_106929	2.10467
179324-69-7_LINCSCP_123726	2.10218
179324-69-7_LINCSCP_110248	2.10193
179324-69-7_LINCSCP_120577	2.10161
179324-69-7_LINCSCP_109890	2.10089
179324-69-7_LINCSCP_104863	2.10061
179324-69-7_LINCSCP_124448	2.09972
179324-69-7_LINCSCP_119418	2.0988
Methotrexate_LINCSCP_47543	2.09751
179324-69-7_LINCSCP_159235	2.09683
179324-69-7_LINCSCP_103699	2.09633
179324-69-7_LINCSCP_120136	2.09562
Tacalcitol_LINCSCP_174090	2.09258
179324-69-7_LINCSCP_123014	2.09228
179324-69-7_LINCSCP_104143	2.09107
179324-69-7_LINCSCP_167800	2.09099
179324-69-7_LINCSCP_123096	2.08994
179324-69-7_LINCSCP_109447	2.08831
179324-69-7_LINCSCP_123809	2.08811
179324-69-7_LINCSCP_104418	2.08743
GLPG0634_LINCSCP_101654	2.08638
179324-69-7_LINCSCP_172466	2.08565
179324-69-7_LINCSCP_105222	2.08441
179324-69-7_LINCSCP_106656	2.08438
179324-69-7_LINCSCP_109804	2.08163
179324-69-7_LINCSCP_104865	2.0796
179324-69-7_LINCSCP_105223	2.07856
179324-69-7_LINCSCP_103698	2.07576
179324-69-7_LINCSCP_10228	2.07521
179324-69-7_LINCSCP_109446	2.07351
Tamatinib_LINCSCP_131183	2.07293
179324-69-7_LINCSCP_109167	2.07252
179324-69-7_LINCSCP_161475	2.07244
179324-69-7_LINCSCP_108725	2.07242
179324-69-7_LINCSCP_102265	2.07111
179324-69-7_LINCSCP_101189	2.06995
179324-69-7_LINCSCP_175785	2.06934
Cyclophosphamide_CTRS_3445	2.06923
TSU-68_LINCSCP_30811	2.0689
179324-69-7_LINCSCP_121575	2.06862
179324-69-7_LINCSCP_120854	2.06812
179324-69-7_LINCSCP_104864	2.06799
Calcitriol_LINCSCP_689	2.06781
Calcitriol_LINCSCP_263830	2.06774
179324-69-7_LINCSCP_107018	2.06532
179324-69-7_LINCSCP_124893	2.06517
179324-69-7_LINCSCP_161392	2.06487
Tacalcitol_LINCSCP_125712	2.06452
179324-69-7_LINCSCP_104504	2.0645
179324-69-7_LINCSCP_126965	2.0627
179324-69-7_LINCSCP_106216	2.0603
179324-69-7_LINCSCP_102981	2.05911
bortezomib_PG_418	2.05895
179324-69-7_LINCSCP_109448	2.05865
179324-69-7_LINCSCP_120218	2.05823
179324-69-7_LINCSCP_119140	2.05821
bortezomib_PG_331	2.05799
179324-69-7_LINCSCP_119141	2.05764
179324-69-7_LINCSCP_106298	2.05729
179324-69-7_LINCSCP_120937	2.05723
179324-69-7_LINCSCP_122375	2.05656
179324-69-7_LINCSCP_110522	2.0562
179324-69-7_LINCSCP_172554	2.05439
179324-69-7_LINCSCP_102267	2.05437
179324-69-7_LINCSCP_119054	2.05374
179324-69-7_LINCSCP_105221	2.05359
179324-69-7_LINCSCP_123814	2.05273
179324-69-7_LINCSCP_118779	2.05272
179324-69-7_LINCSCP_167078	2.05164
bortezomib_PG_310	2.04939
179324-69-7_LINCSCP_120216	2.04871
179324-69-7_LINCSCP_166803	2.04833
FLUDARABINE PHOSPHATE_LINCSCP_174443	2.04831
179324-69-7_LINCSCP_123730	2.04743
bortezomib_PG_348	2.04736
Fludarabine_LINCSCP_272319	2.04514
179324-69-7_LINCSCP_106657	2.04482
179324-69-7_LINCSCP_101548	2.04432
bortezomib_PG_628	2.04259
179324-69-7_LINCSCP_106303	2.04252
179324-69-7_LINCSCP_101989	2.03944
Cyclosporin A_LINCSCP_125759	2.03893
TSU-68_LINCSCP_17730	2.03812
179324-69-7_LINCSCP_110609	2.03785
179324-69-7_LINCSCP_127689	2.03713
179324-69-7_LINCSCP_121300	2.0366
Fludarabine_LINCSCP_296332	2.03356
Azathioprine_LINCSCP_3085	2.03346
179324-69-7_LINCSCP_166806	2.03308
179324-69-7_LINCSCP_109528	2.03194
179324-69-7_LINCSCP_153841	2.03127
179324-69-7_LINCSCP_122018	2.03118
179324-69-7_LINCSCP_123093	2.03051
179324-69-7_LINCSCP_109807	2.02976
179324-69-7_LINCSCP_161768	2.02847
179324-69-7_LINCSCP_108091	2.02776
179324-69-7_LINCSCP_103784	2.02464
Seocalcitol_LINCSCP_155643	2.02349
179324-69-7_LINCSCP_122017	2.02266
179324-69-7_LINCSCP_124531	2.0221
179324-69-7_LINCSCP_125612	2.02123
179324-69-7_LINCSCP_107292	2.01818
179324-69-7_LINCSCP_125885	2.01782
Leflunomide_LINCSCP_50131	2.01778
Lenalidomide_LINCSCP_567	2.01664
179324-69-7_LINCSCP_110525	2.01613
179324-69-7_LINCSCP_159955	2.01511
Metformin_LINCSCP_21442	2.01439
179324-69-7_LINCSCP_108089	2.01422
bortezomib_PG_612	2.01388
Methotrexate_CTRS_29	2.01221
bortezomib_PG_531	2.01156
179324-69-7_LINCSCP_110523	2.01141
179324-69-7_LINCSCP_127409	2.01074
179324-69-7_LINCSCP_104142	2.01044
179324-69-7_LINCSCP_158598	2.00949
179324-69-7_LINCSCP_119057	2.00949
179324-69-7_LINCSCP_143633	2.00821
179324-69-7_LINCSCP_124447	2.00643
179324-69-7_LINCSCP_103068	2.00641
179324-69-7_LINCSCP_173990	2.00524
179324-69-7_LINCSCP_104146	2.00445
179324-69-7_LINCSCP_166721	2.00419
179324-69-7_LINCSCP_126607	2.00384
179324-69-7_LINCSCP_94385	2.00378
179324-69-7_LINCSCP_119416	2.0031
179324-69-7_LINCSCP_101186	2.00298
179324-69-7_LINCSCP_108726	2.00284
179324-69-7_LINCSCP_101627	2.00248
179324-69-7_LINCSCP_175341	2.00208
bortezomib_PG_390	2.00148
bortezomib_PG_459	2.0014
179324-69-7_LINCSCP_120137	2.00047
179324-69-7_LINCSCP_167082	1.99901
179324-69-7_LINCSCP_167803	1.99894
179324-69-7_LINCSCP_105943	1.99752
179324-69-7_LINCSCP_122014	1.99737
179324-69-7_LINCSCP_30877	1.99623
179324-69-7_LINCSCP_110605	1.99621
179324-69-7_LINCSCP_106932	1.99437
179324-69-7_LINCSCP_127324	1.99432
Pepstatin_LINCSCP_30360	1.99387
179324-69-7_LINCSCP_109808	1.99259
179324-69-7_LINCSCP_160312	1.99171
179324-69-7_LINCSCP_123813	1.9915
179324-69-7_LINCSCP_108729	1.99037
179324-69-7_LINCSCP_105136	1.9898
Methotrexate_CTRS_6415	1.98888
179324-69-7_LINCSCP_30653	1.98716
179324-69-7_LINCSCP_80432	1.98667
MLN 2238_LINCSCP_51005	1.98659
Tamatinib_LINCSCP_21184	1.98643
Cyclophosphamide_CTRS_4874	1.98602
179324-69-7_LINCSCP_119500	1.98558
179324-69-7_LINCSCP_108365	1.98536
179324-69-7_LINCSCP_78564	1.98434
Iguratimod_LINCSCP_156275	1.9832
179324-69-7_LINCSCP_159319	1.98311
179324-69-7_LINCSCP_117979	1.98277
179324-69-7_LINCSCP_175342	1.98198
179324-69-7_LINCSCP_170761	1.98178
179324-69-7_LINCSCP_79720	1.98046
179324-69-7_LINCSCP_55545	1.98016
179324-69-7_LINCSCP_122652	1.97998
Methotrexate_CTRS_1645	1.97994
METHOTREXATE_DM_986	1.97971
179324-69-7_LINCSCP_103786	1.9796
179324-69-7_LINCSCP_157521	1.97879
179324-69-7_LINCSCP_152848	1.97851
bortezomib_PG_398	1.97737
Lenalidomide_LINCSTP_582	1.97628
179324-69-7_LINCSCP_152761	1.97558
179324-69-7_LINCSCP_118340	1.97556
179324-69-7_LINCSCP_103702	1.9741
bortezomib_PG_433	1.97311
179324-69-7_LINCSCP_127684	1.97245
Tacalcitol_LINCSCP_97084	1.9723
bortezomib_PG_313	1.97202
METHOTREXATE_DM_3865	1.97167
179324-69-7_LINCSCP_126984	1.97166
MLN9708_LINCSCP_172709	1.96918
179324-69-7_LINCSCP_109803	1.96811
179324-69-7_LINCSCP_77571	1.96806
179324-69-7_LINCSCP_121216	1.96756
MLN 2238_LINCSCP_109689	1.96551
179324-69-7_LINCSCP_77568	1.96368
MLN9708_LINCSCP_124329	1.96363
179324-69-7_LINCSCP_121571	1.9618
179324-69-7_LINCSCP_75335	1.96147
Tacalcitol_LINCSCP_125711	1.96085
179324-69-7_LINCSCP_126966	1.95989
179324-69-7_LINCSCP_122016	1.95945
179324-69-7_LINCSCP_73992	1.95886
179324-69-7_LINCSCP_122291	1.95866
TSU-68_LINCSCP_122604	1.9581
179324-69-7_LINCSCP_122293	1.95777
Lenalidomide_LINCSCP_30410	1.95755
179324-69-7_LINCSCP_119415	1.95653
179324-69-7_LINCSCP_118062	1.95426
179324-69-7_LINCSCP_106577	1.9541
179324-69-7_LINCSCP_109087	1.95344
179324-69-7_LINCSCP_123371	1.95242
179324-69-7_LINCSCP_76055	1.95151
179324-69-7_LINCSCP_102347	1.95069
SMP2_000081_LINCSCP_256586	1.94988
179324-69-7_LINCSCP_127770	1.94958
179324-69-7_LINCSCP_105584	1.94929
179324-69-7_LINCSCP_174350	1.94927
179324-69-7_LINCSCP_102706	1.94887
179324-69-7_LINCSCP_109532	1.94817
Seocalcitol_LINCSCP_155642	1.94773
179324-69-7_LINCSCP_29406	1.94754
179324-69-7_LINCSCP_118423	1.94554
179324-69-7_LINCSCP_172549	1.94528
Seocalcitol_LINCSCP_155646	1.94283
179324-69-7_LINCSCP_38103	1.94269
179324-69-7_LINCSCP_103064	1.94227
179324-69-7_LINCSCP_123013	1.94144
179324-69-7_LINCSCP_143572	1.94014
Calcitriol_LINCSCP_286543	1.9398
MLN 2238_CTRS_333	1.93973
179324-69-7_LINCSCP_158596	1.93025
Tamatinib_LINCSCP_81415	1.92818
179324-69-7_LINCSCP_162197	1.92665
179324-69-7_LINCSCP_158240	1.92618
179324-69-7_LINCSCP_127686	1.92555
179324-69-7_LINCSCP_174263	1.92551
179324-69-7_LINCSCP_108810	1.92497
179324-69-7_LINCSCP_125973	1.92423
Seocalcitol_LINCSCP_120861	1.92385
Tamatinib_LINCSCP_81414	1.92325
179324-69-7_LINCSCP_126605	1.92237
179324-69-7_LINCSCP_118420	1.92165
179324-69-7_LINCSCP_174266	1.92164
179324-69-7_LINCSCP_172113	1.9202
179324-69-7_LINCSCP_75417	1.91797
179324-69-7_LINCSCP_142472	1.91647
179324-69-7_LINCSCP_120132	1.916
179324-69-7_LINCSCP_162559	1.9158
bortezomib_PG_583	1.91561
Tacalcitol_LINCSCP_142299	1.91447
179324-69-7_LINCSCP_109444	1.9138
179324-69-7_LINCSCP_134556	1.91356
179324-69-7_LINCSCP_161117	1.91272
179324-69-7_LINCSCP_110246	1.91178
179324-69-7_LINCSCP_120576	1.9114
MLN9708_LINCSCP_140912	1.91068
MLN9708_LINCSCP_140910	1.91004
bortezomib_PG_386	1.90843
IVIg_EBI_444	1.90738
179324-69-7_LINCSCP_118421	1.90637
179324-69-7_LINCSCP_170320	1.90562
179324-69-7_LINCSCP_176143	1.90525
METHOTREXATE_DM_3850	1.90416
179324-69-7_LINCSCP_157433	1.90223
Methotrexate_LINCSCP_46103	1.90135
179324-69-7_LINCSCP_125167	1.90024
179324-69-7_LINCSCP_160756	1.89984
179324-69-7_LINCSCP_127050	1.8988
179324-69-7_LINCSCP_159231	1.89547
Seocalcitol_LINCSCP_137436	1.89381
179324-69-7_LINCSCP_108370	1.89143
Pepstatin_LINCSCP_15029	1.89057
179324-69-7_LINCSCP_123370	1.89042
179324-69-7_LINCSCP_127768	1.88541
bortezomib_PG_377	1.88436
179324-69-7_LINCSCP_10234	1.88433
Tamatinib_LINCSCP_99757	1.87964
Lenalidomide_LINCSCP_39683	1.87917
Lenalidomide_LINCSCP_21127	1.87584
179324-69-7_LINCSCP_109805	1.87417
179324-69-7_LINCSCP_78646	1.87056
MLN 2238_LINCSCP_29167	1.86988
179324-69-7_LINCSCP_125610	1.86937
MLN 2238_LINCSCP_21402	1.86872
bortezomib_PG_333	1.86651
179324-69-7_LINCSCP_137155	1.86632
bortezomib_PG_342	1.86582
179324-69-7_LINCSCP_126328	1.86504
Methotrexate_LINCSCP_5757	1.86189
179324-69-7_LINCSCP_107015	1.86166
MLN 2238_LINCSCP_10630	1.86118
Tacrolimus_CTRS_874	1.85733
179324-69-7_LINCSCP_162113	1.85673
179324-69-7_LINCSCP_140672	1.85633
Tacalcitol_LINCSCP_160500	1.85594
Cyclosporin A_LINCSCP_160546	1.85557
179324-69-7_CTRS_4281	1.8525
179324-69-7_LINCSCP_104781	1.85202
179324-69-7_LINCSCP_110968	1.85033
179324-69-7_LINCSCP_105500	1.85
179324-69-7_LINCSCP_105219	1.84731
TSU-68_LINCSCP_234772	1.84681
179324-69-7_LINCSCP_107016	1.84649
179324-69-7_LINCSCP_77211	1.84559
179324-69-7_LINCSCP_158600	1.84439
179324-69-7_LINCSCP_77212	1.84116
179324-69-7_LINCSCP_126248	1.84028
179324-69-7_LINCSCP_162198	1.83957
179324-69-7_LINCSCP_108451	1.83698
Cyclosporine_LINCSCP_7283	1.83349
FLUDARABINE PHOSPHATE_LINCSCP_79103	1.83322
179324-69-7_LINCSCP_169957	1.83256
179324-69-7_LINCSCP_162473	1.83136
179324-69-7_LINCSCP_77129	1.83078
bortezomib_PG_626	1.83047
179324-69-7_LINCSCP_75418	1.82378
179324-69-7_LINCSCP_142196	1.82367
179324-69-7_LINCSCP_162114	1.81907
179324-69-7_LINCSCP_94827	1.81709
179324-69-7_LINCSCP_141754	1.81669
Cyclosporin A_LINCSCP_235753	1.81528
TSU-68_LINCSCP_139183	1.81457
179324-69-7_LINCSCP_73994	1.81153
179324-69-7_LINCSCP_126246	1.80854
179324-69-7_LINCSCP_107014	1.80537
179324-69-7_LINCSCP_78291	1.80171
179324-69-7_LINCSCP_162554	1.8005
Tamatinib_LINCSCP_87961	1.79817
Cyclosporin A_LINCSCP_125760	1.7964
179324-69-7_LINCSCP_109169	1.79542
AZATHIOPRINE_DM_1851	1.79518
Cyclosporin A_LINCSCP_108959	1.79428
MLN 2238_CTRS_8774	1.79028
MLN 2238_CTRS_5001	1.78961
Cyclosporin A_LINCSCP_55902	1.78851
Cyclosporine_LINCSCP_55636	1.78765
Cyclosporine_LINCSCP_44010	1.78564
179324-69-7_LINCSCP_138596	1.78353
179324-69-7_LINCSCP_77569	1.78184
179324-69-7_LINCSCP_137158	1.78013
179324-69-7_LINCSCP_73995	1.77933
179324-69-7_CTRS_9481	1.7785
Cyclosporin A_LINCSCP_33693	1.77736
bortezomib_PG_505	1.7762
179324-69-7_LINCSCP_105860	1.77412
MLN 2238_CTRS_9249	1.77052
179324-69-7_LINCSCP_110245	1.77035
179324-69-7_LINCSCP_109085	1.76976
Cyclosporin A_LINCSCP_44284	1.76663
Calcipotriene_LINCSCP_44739	1.76559
MLN9708_LINCSCP_77365	1.76165
2-Fluoroadenosine_LINCSCP_5969	1.75895
bortezomib_PG_482	1.75731
179324-69-7_LINCSCP_105499	1.75558
BRD-K65261396-002-01-3_LINCSCP_203532	1.75431
179324-69-7_LINCSCP_142113	1.75187
179324-69-7_LINCSCP_77567	1.7518
Cyclosporine_LINCSCP_267360	1.75101
179324-69-7_LINCSCP_167798	1.75078
179324-69-7_LINCSCP_167802	1.74399
179324-69-7_LINCSCP_137070	1.74105
179324-69-7_LINCSCP_167801	1.73943
MLN 2238_LINCSCP_1023	1.73848
179324-69-7_LINCSCP_76772	1.7383
Iguratimod_LINCSCP_169877	1.73822
Lenalidomide_LINCSCP_153356	1.73809
179324-69-7_LINCSCP_136716	1.738
Calcitriol_LINCSCP_24184	1.73686
Cyclosporin A_LINCSCP_25161	1.73578
179324-69-7_LINCSCP_136352	1.73529
Tamatinib_LINCSCP_69363	1.73425
METHOTREXATE_DM_3862	1.73234
Metformin_LINCSCP_20754	1.73139
179324-69-7_LINCSCP_167887	1.73017
CYCLOPHOSPHAMIDE_DM_2579	1.7271
179324-69-7_LINCSCP_140671	1.72359
179324-69-7_LINCSCP_79003	1.72344
179324-69-7_LINCSCP_1039	1.72149
Cyclosporin A_LINCSCP_7640	1.72132
bortezomib_PG_409	1.72118
179324-69-7_LINCSCP_37956	1.72069
179324-69-7_LINCSCP_141476	1.7195
bortezomib_PG_488	1.71742
CANAGLIFLOZIN_LINCSCP_127544	1.71736
179324-69-7_LINCSCP_105859	1.71666
bortezomib_PG_302	1.71547
MLN9708_LINCSCP_159116	1.71289
Tacrolimus_CTRS_7049	1.70935
179324-69-7_LINCSCP_167526	1.70586
179324-69-7_LINCSCP_10231	1.70479
179324-69-7_LINCSCP_140757	1.70077
Tamatinib_LINCSCP_51335	1.70063
179324-69-7_LINCSCP_166444	1.69943
179324-69-7_LINCSCP_142555	1.6983
179324-69-7_LINCSCP_103423	1.69551
179324-69-7_LINCSCP_110184	1.69484
179324-69-7_LINCSCP_106931	1.6944
179324-69-7_LINCSCP_105495	1.69412
179324-69-7_LINCSCP_167886	1.69029
179324-69-7_LINCSCP_166802	1.69021
179324-69-7_LINCSCP_75421	1.68923
179324-69-7_LINCSCP_107290	1.68892
Cyclosporine_LINCSCP_54419	1.68687
179324-69-7_LINCSCP_136714	1.68675
Tamatinib_LINCSCP_131536	1.68592
179324-69-7_LINCSCP_167162	1.68474
179324-69-7_LINCSCP_75333	1.68443
179324-69-7_LINCSCP_140673	1.68394
Lenalidomide_LINCSCP_101777	1.6837
bortezomib_PG_617	1.68215
Cyclosporine_LINCSCP_220892	1.67951
AZATHIOPRINE_DM_190	1.67932
179324-69-7_LINCSCP_162558	1.67699
179324-69-7_LINCSCP_140755	1.67691
Metformin_LINCSCP_126542	1.67631
179324-69-7_LINCSCP_103701	1.67357
Methotrexate_CTRS_7365	1.67356
179324-69-7_LINCSCP_139230	1.67287
179324-69-7_LINCSCP_166723	1.66797
179324-69-7_LINCSCP_77570	1.66478
179324-69-7_LINCSCP_136355	1.66176
179324-69-7_LINCSCP_143278	1.66174
AZATHIOPRINE_DM_1866	1.66152
179324-69-7_LINCSCP_141031	1.65857
Cyclosporine_CTRS_6772	1.65837
179324-69-7_LINCSCP_104061	1.65818
bortezomib_PG_542	1.65736
179324-69-7_LINCSCP_166443	1.64795
179324-69-7_LINCSCP_167523	1.64523
179324-69-7_LINCSCP_167165	1.64488
bortezomib_PG_589	1.64345
179324-69-7_LINCSCP_80350	1.6403
MLN 2238_LINCSCP_205797	1.64018
Leflunomide_LINCSCP_161259	1.6385
179324-69-7_LINCSCP_167166	1.63807
SMP2_000081_LINCSCP_187999	1.62811
179324-69-7_LINCSCP_80790	1.62594
179324-69-7_LINCSCP_110179	1.62508
179324-69-7_LINCSCP_143274	1.62194
179324-69-7_LINCSCP_102983	1.6204
179324-69-7_LINCSCP_104505	1.62016
MLN9708_LINCSCP_140911	1.61802
179324-69-7_LINCSCP_134918	1.61788
Calcitriol_LINCSCP_39743	1.61766
179324-69-7_LINCSCP_109168	1.61293
179324-69-7_LINCSCP_110181	1.61158
179324-69-7_LINCSCP_174352	1.60934
Baricitinib_LINCSCP_120289	1.60476
25-Hydroxycholecalciferol_LINCSCP_58935	1.60421
179324-69-7_LINCSCP_92332	1.60023
MLN9708_LINCSCP_140909	1.59958
179324-69-7_LINCSCP_142834	1.59705
179324-69-7_LINCSCP_140756	1.59647
179324-69-7_LINCSCP_141477	1.59471
179324-69-7_LINCSCP_143192	1.59297
179324-69-7_LINCSCP_89818	1.59209
Azathioprine_LINCSCP_291876	1.59208
179324-69-7_LINCSCP_166363	1.59165
179324-69-7_LINCSCP_136357	1.59082
179324-69-7_LINCSCP_167885	1.58718
179324-69-7_LINCSCP_141833	1.58618
179324-69-7_LINCSCP_104506	1.58549
Azathioprine_LINCSCP_15754	1.58367
179324-69-7_LINCSCP_4843	1.58242
MLN 2238_LINCSCP_4825	1.5818
MLN 2238_LINCSCP_12988	1.57991
Tacalcitol_LINCSCP_108915	1.5769
179324-69-7_LINCSCP_95541	1.57628
179324-69-7_LINCSCP_142114	1.57556
179324-69-7_LINCSCP_77127	1.57224
METHOTREXATE_DM_3864	1.57197
179324-69-7_LINCSCP_98058	1.57039
179324-69-7_LINCSCP_142194	1.56239
Cyclosporine_LINCSCP_53401	1.56208
179324-69-7_LINCSCP_137071	1.56168
179324-69-7_LINCSCP_137430	1.55977
179324-69-7_LINCSCP_135718	1.55977
TACROLIMUS_LINCSCP_99288	1.55975
179324-69-7_LINCSCP_110969	1.55743
179324-69-7_LINCSCP_166718	1.55733
179324-69-7_LINCSCP_167079	1.55616
179324-69-7_LINCSCP_71150	1.55468
179324-69-7_LINCSCP_142917	1.55428
179324-69-7_LINCSCP_78286	1.55414
179324-69-7_LINCSCP_142829	1.55186
179324-69-7_LINCSCP_167799	1.55105
179324-69-7_LINCSCP_141750	1.55066
179324-69-7_LINCSCP_143570	1.55002
179324-69-7_LINCSCP_143273	1.54532
bortezomib_PG_374	1.54454
Cyclosporin A_LINCSCP_18174	1.5423
Leflunomide_LINCSCP_161262	1.54124
179324-69-7_LINCSCP_167525	1.53834
179324-69-7_LINCSCP_174349	1.53747
179324-69-7_LINCSCP_136354	1.53745
Fludarabine_LINCSCP_273529	1.53732
bortezomib_PG_470	1.53209
179324-69-7_LINCSCP_143993	1.53043
179324-69-7_LINCSCP_37954	1.52372
Cyclosporin A_LINCSCP_78795	1.52302
179324-69-7_LINCSCP_79724	1.52285
179324-69-7_LINCSCP_109088	1.52261
179324-69-7_LINCSCP_137075	1.52206
TSU-68_LINCSCP_287079	1.5218
179324-69-7_LINCSCP_167527	1.51815
179324-69-7_LINCSCP_167080	1.51686
Tacrolimus_LINCSCP_56449	1.51616
179324-69-7_LINCSCP_110884	1.5148
179324-69-7_LINCSCP_142557	1.51382
179324-69-7_LINCSCP_137072	1.51237
179324-69-7_LINCSCP_141753	1.50898
179324-69-7_LINCSCP_107378	1.50841
Tamatinib_LINCSCP_135656	1.5064
179324-69-7_LINCSCP_137874	1.5059
bortezomib_PG_493	1.50509
179324-69-7_LINCSCP_166442	1.49806
methotrexate_CMAP_2021	1.49715
179324-69-7_LINCSCP_90178	1.49612
179324-69-7_LINCSCP_73912	1.49122
Tacalcitol_LINCSCP_78747	1.48792
179324-69-7_LINCSCP_142553	1.48047
179324-69-7_LINCSCP_110610	1.47729
179324-69-7_LINCSCP_96536	1.47312
MLN 2238_LINCSCP_54804	1.47312
Cyclosporine_LINCSCP_30702	1.47254
bortezomib_PG_539	1.47076
Methotrexate_CTRS_2594	1.4696
Cyclosporin A_LINCSCP_81	1.46846
TSU-68_LINCSCP_41880	1.45644
179324-69-7_LINCSCP_140670	1.45636
179324-69-7_LINCSCP_75061	1.45395
179324-69-7_LINCSCP_118695	1.4523
bortezomib_PG_629	1.45107
179324-69-7_LINCSCP_74705	1.44959
Tacalcitol_LINCSCP_160501	1.44583
179324-69-7_LINCSCP_75060	1.44354
Amethopterin_LINCSCP_47463	1.44295
179324-69-7_CTRS_971	1.43881
Tamatinib_LINCSCP_69362	1.43857
179324-69-7_LINCSCP_166361	1.43781
179324-69-7_LINCSCP_167083	1.43629
bortezomib_PG_571	1.4309
179324-69-7_LINCSCP_79004	1.42591
Tamatinib_LINCSCP_11670	1.42226
179324-69-7_LINCSCP_102350	1.41649
179324-69-7_LINCSCP_167081	1.40799
179324-69-7_LINCSCP_142469	1.40154
MLN9708_LINCSCP_77368	1.39497
metformin_CMAP_7	1.38486
bortezomib_PG_485	1.37137
179324-69-7_LINCSCP_71063	1.36778
bortezomib_PG_442	1.3514
Cyclosporin A_LINCSCP_44181	1.34877
179324-69-7_LINCSCP_79008	1.3298
179324-69-7_LINCSCP_105498	1.32805
bortezomib_PG_484	1.3085
179324-69-7_LINCSCP_166447	1.30656
MLN 2238_CTRS_9725	1.29566
bortezomib_PG_618	1.19931
bortezomib_PG_366	1.10718
Cyclophosphamide_CTRS_2019	1.04504
Seocalcitol_LINCSCP_155645	0.951058
Tamatinib_LINCSCP_131185	0.936989
IL21R_LINCSOE_4550	0.898526
Tacalcitol_LINCSCP_142300	0.882241
Tacrolimus_LINCSTP_718	0.880475
Methotrexate_CTRS_9701	0.874941
Cyclosporine_LINCSCP_215297	0.873835
IL20_LINCSOE_21895	0.86364
Tamatinib_LINCSCP_131186	0.857164
Methotrexate_CTRS_6894	0.845749
Tacalcitol_LINCSCP_174094	0.845406
FLUDARABINE PHOSPHATE_LINCSCP_142649	0.841305
Tamatinib_LINCSCP_145329	0.838604
Iguratimod_LINCSCP_156276	0.838274
Amethopterin_LINCSCP_243647	0.82638
Cyclosporine_LINCSCP_52705	0.820916
179324-69-7_LINCSCP_124450	0.814016
TACROLIMUS_DM_4925	0.808646
Tacrolimus_LINCSTP_355	0.807966
Calcitriol_LINCSCP_31761	0.801682
Tamatinib_LINCSCP_113012	0.799728
Tamatinib_LINCSCP_57093	0.797324
179324-69-7_LINCSCP_120938	0.79419
179324-69-7_CTRS_8535	0.792896
179324-69-7_LINCSCP_175362	0.792238
Seocalcitol_LINCSCP_73915	0.792185
MLN 2238_LINCSCP_109693	0.787995
MLN 2238_LINCSCP_79528	0.787685
179324-69-7_LINCSCP_122378	0.786374
FK-506_LINCSCP_1908	0.782703
MLN 2238_LINCSCP_54647	0.779128
MLN 2238_LINCSCP_25612	0.778881
SMP2_000081_LINCSCP_45126	0.773563
TSU-68_LINCSCP_257389	0.771033
Tacrolimus_CTRS_7957	0.767221
SCHEMBL3655059_LINCSCP_6310	0.766695
SCHEMBL18825_LINCSCP_2120	0.765966
179324-69-7_LINCSCP_166807	0.762262
METHOTREXATE_DM_3863	0.759031
179324-69-7_LINCSCP_107374	0.755564
179324-69-7_LINCSCP_170403	0.752777
Iguratimod_LINCSCP_74544	0.749193
Lenalidomide_LINCSTP_579	0.747006
179324-69-7_LINCSCP_123010	0.74099
Tamatinib_LINCSCP_90480	0.740836
179324-69-7_LINCSCP_167882	0.739712
179324-69-7_LINCSCP_119778	0.739631
bortezomib_PG_490	0.736408
Seocalcitol_LINCSCP_73916	0.733211
179324-69-7_LINCSCP_120856	0.731557
TSU-68_LINCSCP_54578	0.729208
179324-69-7_LINCSCP_119862	0.728733
179324-69-7_LINCSCP_118424	0.728044
MLN 2238_LINCSCP_53503	0.726248
bortezomib_PG_462	0.725843
Cyclosporine_CTRS_1056	0.724283
179324-69-7_LINCSCP_122377	0.724214
179324-69-7_LINCSCP_118336	0.723499
179324-69-7_LINCSCP_127411	0.72297
179324-69-7_LINCSCP_120492	0.722368
methotrexate_CMAP_2022	0.720217
179324-69-7_LINCSCP_119417	0.719174
179324-69-7_LINCSCP_169321	0.718388
179324-69-7_LINCSCP_119502	0.717029
179324-69-7_LINCSCP_124533	0.716244
Lenalidomide_LINCSCP_256795	0.71621
Tamatinib_LINCSCP_29485	0.714749
179324-69-7_LINCSCP_121576	0.71351
Calcitriol_LINCSCP_25506	0.713186
Tamatinib_LINCSCP_85852	0.712744
179324-69-7_LINCSCP_119779	0.711333
179324-69-7_LINCSCP_121931	0.710731
179324-69-7_LINCSCP_109891	0.708561
179324-69-7_LINCSCP_21410	0.706272
Tamatinib_LINCSCP_12532	0.704849
179324-69-7_LINCSCP_10230	0.704044
179324-69-7_LINCSCP_120217	0.702558
179324-69-7_LINCSCP_123097	0.701849
179324-69-7_LINCSCP_161770	0.701597
179324-69-7_LINCSCP_108452	0.700588
179324-69-7_LINCSCP_127329	0.700335
179324-69-7_LINCSCP_118338	0.699306
179324-69-7_LINCSCP_119143	0.695053
179324-69-7_LINCSCP_120219	0.693372
179324-69-7_LINCSCP_122294	0.692392
Tamatinib_LINCSCP_145331	0.691612
179324-69-7_LINCSCP_72220	0.689629
179324-69-7_LINCSCP_126333	0.687091
TACROLIMUS_DM_1323	0.686076
179324-69-7_LINCSCP_126245	0.682663
Cyclophosphamide_CTRS_6791	0.681576
179324-69-7_LINCSCP_106574	0.680307
179324-69-7_LINCSCP_122292	0.679893
179324-69-7_LINCSCP_157879	0.679679
179324-69-7_LINCSCP_171753	0.679079
179324-69-7_LINCSCP_176061	0.677038
179324-69-7_LINCSCP_124529	0.67629
179324-69-7_LINCSCP_121659	0.675691
179324-69-7_LINCSCP_175363	0.674708
Lenalidomide_LINCSTP_390	0.67458
179324-69-7_LINCSCP_121211	0.673994
179324-69-7_LINCSCP_120853	0.67374
MLN 2238_LINCSCP_53837	0.672582
179324-69-7_LINCSCP_122739	0.671402
Tamatinib_LINCSCP_132598	0.669342
179324-69-7_LINCSCP_126331	0.668928
Tacrolimus_LINCSCP_44582	0.667708
Tamatinib_LINCSCP_131187	0.667285
Seocalcitol_LINCSCP_120860	0.666692
179324-69-7_LINCSCP_119858	0.662097
Tamatinib_LINCSCP_24496	0.65993
Calcitriol_LINCSCP_283136	0.658038
179324-69-7_LINCSCP_124087	0.655874
179324-69-7_LINCSCP_108005	0.655325
179324-69-7_LINCSCP_101631	0.654676
179324-69-7_LINCSCP_120215	0.652884
179324-69-7_LINCSCP_39988	0.652845
179324-69-7_LINCSCP_122376	0.652463
Tacrolimus_LINCSTP_667	0.652443
179324-69-7_LINCSCP_159594	0.651948
179324-69-7_LINCSCP_166805	0.650293
Iguratimod_LINCSCP_74543	0.649464
Tamatinib_LINCSCP_29486	0.647043
179324-69-7_LINCSCP_161769	0.646998
179324-69-7_LINCSCP_120852	0.646262
Calcitriol_LINCSCP_24134	0.645784
179324-69-7_LINCSCP_120579	0.644642
179324-69-7_LINCSCP_109530	0.643819
179324-69-7_LINCSCP_125611	0.64101
179324-69-7_LINCSCP_174988	0.640815
179324-69-7_LINCSCP_174987	0.639592
Tamatinib_LINCSCP_87960	0.639022
MLN 2238_LINCSCP_79526	0.638831
179324-69-7_LINCSCP_126693	0.638005
179324-69-7_CTRS_179	0.637848
179324-69-7_LINCSCP_119776	0.63714
179324-69-7_LINCSCP_124169	0.637133
Tamatinib_LINCSCP_130124	0.635828
179324-69-7_LINCSCP_173906	0.634298
Tacrolimus_LINCSTP_158	0.634036
179324-69-7_LINCSCP_125968	0.633995
179324-69-7_LINCSCP_124808	0.632522
179324-69-7_LINCSCP_160759	0.632474
179324-69-7_LINCSCP_102705	0.632454
179324-69-7_LINCSCP_122651	0.630398
bortezomib_PG_419	0.629914
179324-69-7_LINCSCP_173269	0.62942
179324-69-7_LINCSCP_158154	0.628018
bortezomib_PG_591	0.625911
179324-69-7_LINCSCP_159592	0.625613
179324-69-7_LINCSCP_171121	0.625179
179324-69-7_LINCSCP_156802	0.625168
CHOLECALCIFEROL_DM_2367	0.624386
179324-69-7_LINCSCP_124089	0.624254
MLN 2238_LINCSCP_126491	0.623271
179324-69-7_LINCSCP_127052	0.62315
179324-69-7_LINCSCP_156438	0.623145
SMP2_000081_LINCSCP_25472	0.62312
179324-69-7_LINCSCP_124088	0.622938
179324-69-7_LINCSCP_173988	0.621207
179324-69-7_LINCSCP_119056	0.621169
bortezomib_PG_508	0.618534
Methotrexate_LINCSCP_211232	0.618062
179324-69-7_LINCSCP_120936	0.617882
Tamatinib_LINCSCP_69367	0.617871
TACROLIMUS_DM_4923	0.617485
179324-69-7_LINCSCP_176063	0.616897
179324-69-7_LINCSCP_125884	0.61551
179324-69-7_LINCSCP_171477	0.615344
METHOTREXATE_DM_3856	0.614761
AZATHIOPRINE_DM_192	0.614606
179324-69-7_LINCSCP_175427	0.613585
SCHEMBL18825_LINCSCP_216855	0.612873
179324-69-7_LINCSCP_109172	0.611709
179324-69-7_LINCSCP_173631	0.611079
179324-69-7_LINCSCP_152850	0.610697
179324-69-7_LINCSCP_122290	0.609337
179324-69-7_LINCSCP_101546	0.608404
179324-69-7_LINCSCP_122736	0.607499
179324-69-7_LINCSCP_155361	0.607493
179324-69-7_LINCSCP_170042	0.607164
179324-69-7_LINCSCP_123728	0.607081
179324-69-7_LINCSCP_107734	0.60646
179324-69-7_LINCSCP_121296	0.606274
Tamatinib_LINCSCP_132596	0.603579
179324-69-7_LINCSCP_107373	0.603457
179324-69-7_LINCSCP_173989	0.601355
bortezomib_PG_625	0.600956
179324-69-7_LINCSCP_160039	0.600617
179324-69-7_LINCSCP_159318	0.599511
179324-69-7_LINCSCP_124085	0.599456
MLN 2238_LINCSCP_126490	0.598125
179324-69-7_LINCSCP_170045	0.597109
179324-69-7_LINCSCP_122735	0.596738
Tamatinib_LINCSCP_69365	0.59573
179324-69-7_LINCSCP_157878	0.595123
179324-69-7_LINCSCP_171837	0.594137
179324-69-7_CTRS_4753	0.593686
179324-69-7_LINCSCP_110249	0.593157
179324-69-7_LINCSCP_153928	0.591262
179324-69-7_LINCSCP_101547	0.591186
179324-69-7_LINCSCP_126967	0.590224
179324-69-7_LINCSCP_173268	0.589706
FK-506_LINCSCP_46158	0.588841
179324-69-7_LINCSCP_153568	0.587059
179324-69-7_LINCSCP_171037	0.586945
179324-69-7_LINCSCP_118335	0.586547
179324-69-7_LINCSCP_105582	0.584337
179324-69-7_LINCSCP_127688	0.584196
179324-69-7_LINCSCP_158235	0.584164
179324-69-7_LINCSCP_54358	0.583431
179324-69-7_LINCSCP_172465	0.583165
179324-69-7_LINCSCP_119055	0.58293
bortezomib_PG_303	0.582627
GLPG0634_LINCSCP_153230	0.582513
179324-69-7_LINCSCP_156442	0.581682
179324-69-7_LINCSCP_127326	0.581497
179324-69-7_LINCSCP_123011	0.58086
179324-69-7_LINCSCP_161772	0.580406
179324-69-7_LINCSCP_126606	0.579192
179324-69-7_LINCSCP_155636	0.57875
179324-69-7_LINCSCP_106578	0.578095
179324-69-7_LINCSCP_159677	0.57607
179324-69-7_LINCSCP_157522	0.57598
179324-69-7_LINCSCP_175425	0.575916
179324-69-7_LINCSCP_126604	0.575887
179324-69-7_LINCSCP_121572	0.575509
179324-69-7_LINCSCP_176144	0.573147
179324-69-7_LINCSCP_124891	0.573015
179324-69-7_LINCSCP_167442	0.572997
179324-69-7_LINCSCP_175069	0.57238
Tacalcitol_LINCSCP_160498	0.572183
179324-69-7_LINCSCP_153481	0.571889
Tamatinib_LINCSCP_113365	0.571277
179324-69-7_LINCSCP_156719	0.569706
179324-69-7_LINCSCP_77214	0.569693
179324-69-7_LINCSCP_125887	0.569616
Cyclosporin A_LINCSCP_220660	0.569357
179324-69-7_LINCSCP_154647	0.568734
179324-69-7_LINCSCP_158156	0.568617
179324-69-7_LINCSCP_120220	0.567766
179324-69-7_LINCSCP_152765	0.566688
MLN 2238_LINCSCP_25116	0.56624
179324-69-7_LINCSCP_161839	0.566221
179324-69-7_LINCSCP_126247	0.565304
179324-69-7_LINCSCP_103067	0.565264
179324-69-7_LINCSCP_119503	0.56492
179324-69-7_LINCSCP_153210	0.564821
179324-69-7_LINCSCP_125524	0.564414
179324-69-7_LINCSCP_175786	0.56216
179324-69-7_LINCSCP_101544	0.56185
179324-69-7_LINCSCP_121932	0.560508
Tamatinib_LINCSCP_29716	0.560405
179324-69-7_LINCSCP_51236	0.560393
179324-69-7_LINCSCP_122374	0.559931
179324-69-7_LINCSCP_173272	0.559647
179324-69-7_LINCSCP_159953	0.559257
Leflunomide_LINCSCP_174856	0.559197
179324-69-7_LINCSCP_126688	0.559195
Lenalidomide_LINCSCP_101781	0.557516
179324-69-7_LINCSCP_158155	0.556638
179324-69-7_LINCSCP_172553	0.554794
179324-69-7_LINCSCP_154644	0.552888
179324-69-7_LINCSCP_156439	0.55051
179324-69-7_LINCSCP_173184	0.549732
Leflunomide_LINCSCP_97840	0.548537
179324-69-7_LINCSCP_152764	0.547812
179324-69-7_LINCSCP_153564	0.545085
179324-69-7_LINCSCP_154563	0.544941
179324-69-7_LINCSCP_106573	0.544437
MLN 2238_LINCSCP_126493	0.54316
Tamatinib_LINCSCP_113366	0.542011
179324-69-7_LINCSCP_153845	0.53891
Calcitriol_LINCSCP_21674	0.538509
179324-69-7_LINCSCP_172467	0.538423
179324-69-7_LINCSCP_121936	0.536378
MLN 2238_LINCSCP_21756	0.536021
179324-69-7_LINCSCP_21084	0.53587
179324-69-7_LINCSCP_173629	0.535028
Tamatinib_LINCSCP_85853	0.534931
179324-69-7_LINCSCP_144354	0.534342
179324-69-7_LINCSCP_171755	0.534171
179324-69-7_LINCSCP_124445	0.533974
179324-69-7_LINCSCP_38870	0.533275
179324-69-7_LINCSCP_171036	0.533036
179324-69-7_LINCSCP_120495	0.532803
179324-69-7_LINCSCP_159951	0.53265
179324-69-7_LINCSCP_124534	0.531403
179324-69-7_LINCSCP_125970	0.531011
179324-69-7_LINCSCP_121299	0.530442
179324-69-7_LINCSCP_124174	0.529547
179324-69-7_LINCSCP_168601	0.528235
179324-69-7_LINCSCP_157792	0.528102
bortezomib_PG_396	0.528022
179324-69-7_LINCSCP_169680	0.52798
179324-69-7_LINCSCP_161033	0.527295
Cyclosporin A_LINCSCP_56384	0.52696
Cyclophosphamide_CTRS_6313	0.526957
179324-69-7_LINCSCP_156799	0.526577
179324-69-7_LINCSCP_162556	0.526272
179324-69-7_LINCSCP_166358	0.525381
179324-69-7_LINCSCP_160396	0.523893
179324-69-7_LINCSCP_171834	0.523883
179324-69-7_LINCSCP_119857	0.5238
179324-69-7_LINCSCP_126332	0.523036
179324-69-7_LINCSCP_160395	0.522427
179324-69-7_LINCSCP_161838	0.521379
bortezomib_PG_297	0.521169
Hydroxychloroquine_LINCSCP_34562	0.520671
179324-69-7_LINCSCP_172196	0.520258
179324-69-7_LINCSCP_174267	0.520139
Metformin_LINCSCP_47	0.518382
179324-69-7_LINCSCP_170759	0.518367
179324-69-7_LINCSCP_153122	0.51796
179324-69-7_LINCSCP_175344	0.517353
Pepstatin_LINCSCP_4193	0.517117
179324-69-7_LINCSCP_123727	0.516095
etanercept_EBI_135	0.516023
179324-69-7_LINCSCP_158152	0.51591
179324-69-7_LINCSCP_123368	0.515747
179324-69-7_LINCSCP_75064	0.515629
Tamatinib_LINCSCP_130125	0.515483
179324-69-7_LINCSCP_157796	0.51544
179324-69-7_LINCSCP_120580	0.514987
bortezomib_PG_355	0.514902
179324-69-7_LINCSCP_120851	0.514602
Tamatinib_LINCSCP_51587	0.514499
179324-69-7_LINCSCP_173188	0.514083
179324-69-7_LINCSCP_171396	0.51298
179324-69-7_LINCSCP_119499	0.51224
bortezomib_PG_393	0.511559
Tacrolimus_CTRS_2748	0.511134
179324-69-7_LINCSCP_161752	0.509413
179324-69-7_LINCSCP_123369	0.50875
179324-69-7_LINCSCP_119860	0.508612
179324-69-7_LINCSCP_122734	0.50817
179324-69-7_LINCSCP_154202	0.506182
179324-69-7_LINCSCP_158515	0.50433
TSU-68_LINCSCP_40090	0.503691
179324-69-7_LINCSCP_170760	0.503639
179324-69-7_LINCSCP_120496	0.502632
179324-69-7_LINCSCP_159234	0.501654
bortezomib_PG_410	0.501241
179324-69-7_LINCSCP_168964	0.500022
Azathioprine_LINCSCP_118760	0.499556
179324-69-7_LINCSCP_80791	0.499379
179324-69-7_LINCSCP_119138	0.499326
179324-69-7_LINCSCP_176148	0.498967
179324-69-7_LINCSCP_159315	0.498778
179324-69-7_LINCSCP_154284	0.49858
179324-69-7_LINCSCP_175066	0.497209
179324-69-7_LINCSCP_121933	0.497169
179324-69-7_LINCSCP_126609	0.496194
179324-69-7_LINCSCP_173987	0.494675
179324-69-7_LINCSCP_134914	0.494585
Tamatinib_LINCSCP_113362	0.494571
179324-69-7_LINCSCP_156358	0.494425
179324-69-7_LINCSCP_174268	0.494299
179324-69-7_LINCSCP_159950	0.493224
179324-69-7_LINCSCP_156441	0.492664
179324-69-7_LINCSCP_169601	0.492241
179324-69-7_LINCSCP_124171	0.491384
179324-69-7_LINCSCP_10648	0.489582
179324-69-7_LINCSCP_155637	0.489174
bortezomib_PG_339	0.488636
179324-69-7_LINCSCP_154205	0.487981
179324-69-7_LINCSCP_168878	0.487915
179324-69-7_LINCSCP_153842	0.487447
179324-69-7_LINCSCP_153125	0.48703
bortezomib_PG_305	0.486894
179324-69-7_LINCSCP_160310	0.486169
179324-69-7_LINCSCP_134915	0.48607
Tamatinib_LINCSCP_145682	0.48596
Calcipotriene_LINCSCP_26348	0.485291
179324-69-7_LINCSCP_172470	0.485157
179324-69-7_LINCSCP_168963	0.484539
Leflunomide_LINCSCP_174853	0.484145
179324-69-7_LINCSCP_171122	0.483676
179324-69-7_LINCSCP_175428	0.483335
TACROLIMUS_DM_4924	0.483237
bortezomib_PG_509	0.483074
Cyclosporin A_LINCSCP_11244	0.483057
MLN 2238_LINCSCP_55536	0.482986
179324-69-7_LINCSCP_160757	0.482403
179324-69-7_LINCSCP_124090	0.482105
179324-69-7_LINCSCP_158151	0.481844
179324-69-7_LINCSCP_107017	0.48162
179324-69-7_LINCSCP_125889	0.481533
179324-69-7_LINCSCP_155280	0.481064
179324-69-7_LINCSCP_170041	0.479908
179324-69-7_LINCSCP_152845	0.479812
179324-69-7_LINCSCP_153929	0.479698
179324-69-7_LINCSCP_127771	0.479463
179324-69-7_LINCSCP_173546	0.478723
179324-69-7_LINCSCP_169237	0.478278
179324-69-7_LINCSCP_157877	0.477274
179324-69-7_LINCSCP_171393	0.475818
179324-69-7_LINCSCP_154289	0.475285
Tamatinib_LINCSCP_116552	0.474991
IL20_LINCSOE_12578	0.474243
Tamatinib_LINCSCP_129773	0.473778
179324-69-7_LINCSCP_120135	0.4736
Cyclosporine_EBI_3278	0.47307
179324-69-7_LINCSCP_126987	0.472909
179324-69-7_LINCSCP_162472	0.472888
179324-69-7_LINCSCP_174712	0.472867
179324-69-7_LINCSCP_158516	0.47162
bortezomib_PG_517	0.471525
179324-69-7_LINCSCP_120939	0.471481
179324-69-7_LINCSCP_160037	0.470519
179324-69-7_LINCSCP_122295	0.470224
179324-69-7_LINCSCP_122015	0.470204
bortezomib_PG_610	0.469041
SCHEMBL3655059_LINCSCP_46899	0.468805
179324-69-7_LINCSCP_173543	0.468537
179324-69-7_LINCSCP_153482	0.468265
179324-69-7_LINCSCP_154285	0.467867
179324-69-7_LINCSCP_101271	0.467635
179324-69-7_LINCSCP_159595	0.466886
179324-69-7_LINCSCP_158238	0.466675
179324-69-7_LINCSCP_156354	0.465602
179324-69-7_LINCSCP_118781	0.464902
179324-69-7_LINCSCP_161771	0.46448
179324-69-7_LINCSCP_123451	0.464199
Seocalcitol_LINCSCP_169247	0.462904
179324-69-7_LINCSCP_122379	0.461932
Calcitriol_LINCSCP_222150	0.461831
179324-69-7_LINCSCP_160399	0.460447
179324-69-7_LINCSCP_153124	0.459059
179324-69-7_LINCSCP_158153	0.459057
MLN 2238_LINCSCP_25821	0.458932
179324-69-7_LINCSCP_152766	0.458751
Cyclosporine_LINCSCP_21136	0.458537
179324-69-7_LINCSCP_156357	0.458463
Lenalidomide_LINCSTP_366	0.458337
179324-69-7_LINCSCP_157434	0.458108
179324-69-7_LINCSCP_175359	0.458075
Tacrolimus_CTRS_5132	0.457916
MLN 2238_LINCSCP_143077	0.457526
179324-69-7_LINCSCP_123812	0.45736
bortezomib_PG_461	0.456773
179324-69-7_LINCSCP_171838	0.456076
179324-69-7_LINCSCP_120491	0.455853
179324-69-7_LINCSCP_171397	0.455299
Tamatinib_LINCSCP_145684	0.455074
Pepstatin_LINCSCP_291112	0.454991
MLN 2238_LINCSCP_55242	0.454888
bortezomib_PG_481	0.454815
MLN 2238_LINCSCP_161277	0.45442
179324-69-7_LINCSCP_170044	0.453948
179324-69-7_LINCSCP_162470	0.453192
179324-69-7_LINCSCP_118419	0.453175
179324-69-7_LINCSCP_121658	0.452759
179324-69-7_LINCSCP_126690	0.452253
179324-69-7_LINCSCP_169599	0.45225
179324-69-7_LINCSCP_168881	0.451913
179324-69-7_LINCSCP_158959	0.451512
bortezomib_PG_367	0.451197
179324-69-7_LINCSCP_154204	0.451007
179324-69-7_LINCSCP_158513	0.450504
TSU-68_LINCSCP_256939	0.450281
MLN 2238_LINCSCP_37183	0.449494
179324-69-7_LINCSCP_168161	0.448778
179324-69-7_LINCSCP_173185	0.447979
179324-69-7_LINCSCP_124530	0.447414
179324-69-7_LINCSCP_169597	0.447307
MLN 2238_LINCSCP_174873	0.446808
179324-69-7_LINCSCP_110885	0.44635
179324-69-7_LINCSCP_168604	0.444992
Lenalidomide_LINCSCP_21585	0.444949
CHOLECALCIFEROL_DM_2374	0.444346
179324-69-7_LINCSCP_120578	0.444222
179324-69-7_LINCSCP_154560	0.443717
Tamatinib_LINCSCP_36621	0.443213
bortezomib_PG_363	0.441238
MLN 2238_LINCSCP_37044	0.440992
bortezomib_PG_565	0.440574
179324-69-7_LINCSCP_161477	0.440052
Calcitriol_LINCSCP_15292	0.439938
179324-69-7_LINCSCP_127412	0.43969
Tamatinib_LINCSCP_163529	0.439144
MLN 2238_LINCSCP_174869	0.439123
179324-69-7_LINCSCP_152849	0.439081
Cyclosporine_LINCSCP_192864	0.438625
Azathioprine_LINCSCP_153550	0.438115
179324-69-7_LINCSCP_126249	0.437868
179324-69-7_LINCSCP_38869	0.43761
bortezomib_PG_536	0.437594
179324-69-7_LINCSCP_174708	0.43549
179324-69-7_LINCSCP_169324	0.435453
179324-69-7_LINCSCP_155362	0.435382
Tamatinib_LINCSCP_145332	0.435157
179324-69-7_LINCSCP_166804	0.433762
179324-69-7_LINCSCP_106217	0.433589
179324-69-7_LINCSCP_156717	0.433152
179324-69-7_LINCSCP_162111	0.431893
Tamatinib_LINCSCP_163881	0.431063
179324-69-7_LINCSCP_162110	0.43073
179324-69-7_LINCSCP_171756	0.430719
179324-69-7_LINCSCP_90815	0.430429
179324-69-7_LINCSCP_155998	0.430155
179324-69-7_LINCSCP_173267	0.429762
Cyclosporin A_LINCSCP_18367	0.429512
179324-69-7_LINCSCP_175788	0.429274
179324-69-7_LINCSCP_125250	0.428667
179324-69-7_LINCSCP_171118	0.427718
179324-69-7_LINCSCP_102621	0.426748
25-Hydroxycholecalciferol_LINCSCP_6473	0.426366
Cyclosporine_LINCSCP_2756	0.426233
179324-69-7_LINCSCP_158236	0.425693
179324-69-7_LINCSCP_171034	0.424357
179324-69-7_LINCSCP_161755	0.424088
179324-69-7_LINCSCP_168960	0.42299
Metformin_LINCSCP_176425	0.422705
179324-69-7_LINCSCP_161479	0.42152
179324-69-7_LINCSCP_106660	0.420334
179324-69-7_LINCSCP_12874	0.420217
Tacalcitol_LINCSCP_142298	0.42016
179324-69-7_LINCSCP_160394	0.41997
179324-69-7_LINCSCP_121934	0.419945
MLN 2238_LINCSCP_174870	0.419531
179324-69-7_LINCSCP_21085	0.418906
GLPG0634_LINCSCP_101652	0.418819
179324-69-7_LINCSCP_110967	0.418735
179324-69-7_LINCSCP_172195	0.417816
Metformin_LINCSCP_109738	0.417657
179324-69-7_LINCSCP_121295	0.417434
179324-69-7_LINCSCP_110166	0.417261
179324-69-7_LINCSCP_159230	0.417153
179324-69-7_LINCSCP_157876	0.41701
SMP2_000081_LINCSCP_17642	0.415974
179324-69-7_LINCSCP_143551	0.415883
179324-69-7_LINCSCP_161836	0.415701
IL2RB_LINCSOE_11281	0.414933
179324-69-7_LINCSCP_162115	0.414273
Tamatinib_LINCSCP_113364	0.41419
179324-69-7_LINCSCP_49798	0.413746
179324-69-7_LINCSCP_121660	0.41286
179324-69-7_LINCSCP_160036	0.411618
MLN 2238_LINCSCP_4604	0.411035
Calcitriol_LINCSCP_288916	0.409841
179324-69-7_LINCSCP_161115	0.409809
179324-69-7_LINCSCP_162475	0.40692
Cyclosporine_EBI_3279	0.406908
179324-69-7_LINCSCP_127685	0.406893
179324-69-7_LINCSCP_171839	0.405383
bortezomib_PG_620	0.405215
179324-69-7_LINCSCP_121212	0.40474
Cyclosporin A_LINCSCP_27048	0.404447
179324-69-7_LINCSCP_153566	0.40276
179324-69-7_LINCSCP_118783	0.401205
179324-69-7_LINCSCP_168521	0.401199
179324-69-7_LINCSCP_156443	0.40039
179324-69-7_LINCSCP_153123	0.40035
Lenalidomide_LINCSCP_15479	0.400308
179324-69-7_LINCSCP_173271	0.399737
179324-69-7_LINCSCP_160672	0.399663
179324-69-7_LINCSCP_168880	0.398231
179324-69-7_LINCSCP_108006	0.397512
Iguratimod_LINCSCP_74542	0.39745
179324-69-7_LINCSCP_153480	0.396601
179324-69-7_LINCSCP_156801	0.39636
179324-69-7_LINCSCP_25835	0.394681
179324-69-7_LINCSCP_120494	0.394362
179324-69-7_LINCSCP_169684	0.393372
179324-69-7_LINCSCP_168962	0.393305
Leflunomide_LINCSCP_79510	0.392829
Tamatinib_LINCSCP_130127	0.392536
179324-69-7_LINCSCP_124172	0.392078
179324-69-7_LINCSCP_162194	0.39182
179324-69-7_LINCSCP_167439	0.390826
179324-69-7_LINCSCP_153484	0.390781
179324-69-7_LINCSCP_120133	0.389085
179324-69-7_LINCSCP_156714	0.387324
179324-69-7_LINCSCP_123453	0.387153
179324-69-7_LINCSCP_168158	0.386731
179324-69-7_LINCSCP_170043	0.386415
MLN 2238_LINCSCP_161278	0.38591
179324-69-7_LINCSCP_125888	0.38485
179324-69-7_LINCSCP_136076	0.384559
bortezomib_PG_564	0.38446
179324-69-7_LINCSCP_152762	0.383691
MLN9708_LINCSCP_124325	0.383561
179324-69-7_LINCSCP_156440	0.381959
179324-69-7_LINCSCP_156080	0.381952
179324-69-7_LINCSCP_21086	0.381668
179324-69-7_LINCSCP_121655	0.380267
bortezomib_PG_308	0.378804
179324-69-7_LINCSCP_157880	0.37844
Cyclosporine_CTRS_73	0.378274
179324-69-7_LINCSCP_156718	0.377812
bortezomib_PG_520	0.377658
179324-69-7_LINCSCP_108009	0.376506
179324-69-7_LINCSCP_174983	0.375676
Tamatinib_LINCSCP_145681	0.37549
179324-69-7_LINCSCP_120575	0.375387
179324-69-7_LINCSCP_171480	0.374584
bortezomib_PG_428	0.373477
179324-69-7_LINCSCP_170763	0.373128
179324-69-7_LINCSCP_110162	0.372674
Methotrexate_CTRS_8281	0.372656
179324-69-7_LINCSCP_21089	0.371134
179324-69-7_LINCSCP_121297	0.370176
179324-69-7_LINCSCP_140669	0.368889
179324-69-7_LINCSCP_154645	0.367967
FLUDARABINE PHOSPHATE_LINCSCP_79099	0.367745
Tamatinib_LINCSCP_223019	0.366313
179324-69-7_LINCSCP_156800	0.365933
179324-69-7_LINCSCP_102266	0.36562
179324-69-7_LINCSCP_126330	0.365374
Iguratimod_LINCSCP_104698	0.364973
MLN 2238_LINCSCP_126492	0.363554
Lenalidomide_LINCSCP_17554	0.362228
179324-69-7_LINCSCP_153567	0.362041
Calcitriol_LINCSCP_40197	0.361407
Cyclosporine_LINCSCP_22903	0.361204
Cyclosporine_LINCSCP_26949	0.361195
179324-69-7_LINCSCP_120940	0.361102
179324-69-7_LINCSCP_161834	0.360736
179324-69-7_LINCSCP_172550	0.360531
179324-69-7_LINCSCP_172829	0.3603
179324-69-7_LINCSCP_144353	0.358289
179324-69-7_LINCSCP_108094	0.357969
Calcitriol_LINCSCP_55310	0.356077
179324-69-7_LINCSCP_170401	0.355517
179324-69-7_LINCSCP_168162	0.35522
Iguratimod_LINCSCP_138067	0.354453
179324-69-7_LINCSCP_174627	0.354266
179324-69-7_LINCSCP_106215	0.354195
bortezomib_PG_512	0.35369
179324-69-7_LINCSCP_21083	0.352173
Calcitriol_LINCSCP_12453	0.350492
Iguratimod_LINCSCP_138071	0.348855
179324-69-7_LINCSCP_127773	0.34841
Seocalcitol_LINCSCP_120859	0.348024
179324-69-7_LINCSCP_153485	0.34778
179324-69-7_LINCSCP_53619	0.34777
Azathioprine_LINCSCP_101968	0.346096
179324-69-7_LINCSCP_168882	0.344611
179324-69-7_LINCSCP_170404	0.344252
Iguratimod_LINCSCP_138070	0.343802
Tacrolimus_CTRS_6094	0.340972
bortezomib_PG_352	0.340738
179324-69-7_LINCSCP_170405	0.339948
Cyclosporine_LINCSCP_51046	0.339011
179324-69-7_LINCSCP_175789	0.338483
Cyclosporin A_LINCSCP_142343	0.338227
179324-69-7_LINCSCP_170319	0.338047
179324-69-7_LINCSCP_156356	0.337829
Cyclosporin A_LINCSCP_258613	0.337066
SMP2_000081_LINCSCP_53309	0.336495
179324-69-7_LINCSCP_157158	0.33621
Tamatinib_LINCSCP_12807	0.336206
179324-69-7_LINCSCP_161116	0.336026
179324-69-7_LINCSCP_153205	0.335825
179324-69-7_LINCSCP_169323	0.335804
Cyclosporine_LINCSCP_583	0.335734
Calcitriol_LINCSCP_13163	0.335531
179324-69-7_LINCSCP_125529	0.334861
179324-69-7_LINCSCP_121657	0.334758
METHOTREXATE_DM_3861	0.334674
179324-69-7_LINCSCP_172827	0.334253
179324-69-7_LINCSCP_161114	0.333228
179324-69-7_LINCSCP_153840	0.332989
Iguratimod_LINCSCP_156271	0.330879
179324-69-7_LINCSCP_168965	0.330476
Fludarabine_LINCSCP_59505	0.33022
MLN9708_LINCSCP_77369	0.329956
179324-69-7_LINCSCP_162471	0.329695
Lenalidomide_LINCSTP_652	0.329534
179324-69-7_LINCSCP_155723	0.329429
FLUDARABINE PHOSPHATE_LINCSCP_142650	0.328891
MLN 2238_LINCSCP_161280	0.328494
179324-69-7_LINCSCP_170762	0.328288
179324-69-7_LINCSCP_161118	0.328118
Tacalcitol_LINCSCP_125715	0.327559
179324-69-7_LINCSCP_161391	0.327387
Tacalcitol_LINCSCP_108911	0.326892
MLN 2238_LINCSCP_19591	0.326684
Azathioprine_LINCSCP_272027	0.324977
179324-69-7_LINCSCP_153206	0.324585
179324-69-7_LINCSCP_155996	0.324355
179324-69-7_LINCSCP_161478	0.321889
179324-69-7_LINCSCP_152763	0.321827
bortezomib_PG_633	0.321302
bortezomib_PG_533	0.320813
179324-69-7_LINCSCP_169325	0.320302
Cyclosporin A_LINCSCP_219091	0.319946
Tamatinib_LINCSCP_102291	0.319864
179324-69-7_LINCSCP_156715	0.319267
bortezomib_PG_301	0.317655
179324-69-7_LINCSCP_171395	0.317603
179324-69-7_LINCSCP_153208	0.317292
179324-69-7_LINCSCP_142916	0.317264
SCHEMBL3655059_LINCSCP_46685	0.316878
MLN 2238_LINCSCP_143078	0.316078
PPIL2_LINCSOE_10524	0.315621
179324-69-7_LINCSCP_72581	0.314525
Tamatinib_LINCSCP_4506	0.31415
TSU-68_LINCSCP_742	0.313668
MLN 2238_LINCSCP_45023	0.31338
METHOTREXATE_DM_988	0.313332
bortezomib_PG_601	0.31295
Tamatinib_LINCSCP_11923	0.312461
MLN 2238_LINCSCP_143076	0.310964
Iguratimod_LINCSCP_104694	0.310341
179324-69-7_LINCSCP_157079	0.310218
Iguratimod_LINCSCP_74545	0.30986
179324-69-7_LINCSCP_161395	0.309834
179324-69-7_LINCSCP_161751	0.309404
179324-69-7_LINCSCP_155279	0.309344
FLUDARABINE PHOSPHATE_LINCSCP_126066	0.309063
Leflunomide_LINCSCP_79505	0.308789
bortezomib_PG_450	0.308368
179324-69-7_LINCSCP_153121	0.30799
179324-69-7_LINCSCP_156081	0.305959
179324-69-7_LINCSCP_153565	0.305247
179324-69-7_LINCSCP_157438	0.304512
179324-69-7_LINCSCP_169322	0.304399
179324-69-7_CTRS_7149	0.303233
MLN9708_LINCSCP_77366	0.302979
AZATHIOPRINE_DM_1864	0.302606
179324-69-7_LINCSCP_157157	0.302598
Tamatinib_LINCSCP_87959	0.300819
179324-69-7_LINCSCP_155363	0.300562
bortezomib_PG_615	0.300235
179324-69-7_LINCSCP_155724	0.300205
179324-69-7_LINCSCP_120134	0.300064
AZATHIOPRINE_DM_1865	0.299961
179324-69-7_LINCSCP_152846	0.299506
179324-69-7_LINCSCP_38865	0.299465
IVIg_EBI_443	0.298932
179324-69-7_LINCSCP_126608	0.298585
179324-69-7_LINCSCP_160670	0.297894
179324-69-7_LINCSCP_77125	0.297686
179324-69-7_LINCSCP_174985	0.297573
179324-69-7_LINCSCP_108010	0.297023
179324-69-7_LINCSCP_127051	0.29543
Calcitriol_LINCSCP_24132	0.294681
179324-69-7_LINCSCP_156355	0.294592
Tamatinib_LINCSCP_17671	0.294409
Tamatinib_LINCSCP_29717	0.293385
Tamatinib_LINCSCP_131533	0.292804
179324-69-7_LINCSCP_161750	0.292725
MLN 2238_LINCSCP_29393	0.292681
179324-69-7_LINCSCP_108092	0.290625
Cyclosporine_CTRS_8159	0.290448
179324-69-7_LINCSCP_122737	0.289754
179324-69-7_LINCSCP_29173	0.289667
179324-69-7_LINCSCP_110881	0.288699
179324-69-7_LINCSCP_90817	0.288064
179324-69-7_LINCSCP_158239	0.287964
Seocalcitol_LINCSCP_104063	0.287458
179324-69-7_LINCSCP_153209	0.286642
MLN 2238_LINCSCP_30637	0.284809
179324-69-7_LINCSCP_173270	0.2847
179324-69-7_LINCSCP_264273	0.284026
179324-69-7_LINCSCP_139319	0.283833
MLN9708_LINCSCP_107532	0.283237
179324-69-7_LINCSCP_170317	0.2831
bortezomib_PG_611	0.282087
179324-69-7_LINCSCP_19422	0.281369
179324-69-7_LINCSCP_155282	0.280688
bortezomib_PG_344	0.280492
179324-69-7_LINCSCP_153569	0.280384
179324-69-7_LINCSCP_139315	0.280372
179324-69-7_LINCSCP_169240	0.280254
MLN 2238_PG_5774	0.279673
CHOLECALCIFEROL_DM_2368	0.279613
MLN9708_LINCSCP_124328	0.279069
179324-69-7_LINCSCP_144356	0.278698
179324-69-7_LINCSCP_156000	0.276097
179324-69-7_LINCSCP_160671	0.274421
Iguratimod_LINCSCP_121489	0.274039
179324-69-7_LINCSCP_166720	0.273712
179324-69-7_LINCSCP_144274	0.273449
179324-69-7_LINCSCP_127048	0.273391
179324-69-7_LINCSCP_156798	0.272811
azathioprine_CMAP_346	0.270924
179324-69-7_LINCSCP_160675	0.270857
179324-69-7_LINCSCP_90812	0.269391
bortezomib_PG_326	0.269338
179324-69-7_LINCSCP_143636	0.268501
Tacalcitol_LINCSCP_160496	0.268012
179324-69-7_LINCSCP_155638	0.266673
MLN 2238_LINCSCP_109690	0.266623
179324-69-7_LINCSCP_144357	0.265906
179324-69-7_LINCSCP_158875	0.265811
METHOTREXATE_DM_3852	0.265795
179324-69-7_LINCSCP_157075	0.264229
MLN9708_LINCSCP_159115	0.263811
Tamatinib_LINCSCP_99761	0.263708
Tamatinib_LINCSCP_54915	0.263675
AZATHIOPRINE_DM_1853	0.26149
179324-69-7_LINCSCP_160313	0.260873
179324-69-7_LINCSCP_125972	0.259924
179324-69-7_LINCSCP_168518	0.259391
AZATHIOPRINE_DM_1847	0.258243
179324-69-7_LINCSCP_124449	0.256432
179324-69-7_LINCSCP_168961	0.255044
Iguratimod_LINCSCP_92883	0.254702
179324-69-7_LINCSCP_174707	0.253808
Tacalcitol_LINCSCP_142297	0.253764
179324-69-7_LINCSCP_77126	0.253545
179324-69-7_LINCSCP_161030	0.250972
179324-69-7_LINCSCP_158595	0.249605
179324-69-7_LINCSCP_10236	0.248464
179324-69-7_LINCSCP_159954	0.248248
179324-69-7_LINCSCP_167167	0.248038
179324-69-7_LINCSCP_71062	0.247248
Tacrolimus_CTRS_8904	0.246204
179324-69-7_LINCSCP_123098	0.246202
179324-69-7_LINCSCP_156079	0.246003
179324-69-7_LINCSCP_174626	0.245662
179324-69-7_LINCSCP_157078	0.245273
Tamatinib_LINCSCP_256609	0.241929
179324-69-7_LINCSCP_101991	0.241741
179324-69-7_LINCSCP_12575	0.240839
bortezomib_PG_547	0.240795
179324-69-7_LINCSCP_157076	0.240164
179324-69-7_LINCSCP_173992	0.239075
179324-69-7_LINCSCP_97977	0.238755
179324-69-7_LINCSCP_159952	0.238428
179324-69-7_LINCSCP_172828	0.23799
Cyclosporine_LINCSCP_4438	0.237218
bortezomib_PG_430	0.23633
bortezomib_PG_584	0.23537
179324-69-7_LINCSCP_170400	0.233635
bortezomib_PG_408	0.233008
AZATHIOPRINE_DM_195	0.232972
bortezomib_PG_306	0.232754
bortezomib_PG_334	0.231675
179324-69-7_LINCSCP_143635	0.231631
179324-69-7_LINCSCP_158955	0.231204
179324-69-7_LINCSCP_158597	0.230051
179324-69-7_LINCSCP_171478	0.229398
Seocalcitol_LINCSCP_120862	0.228474
SMP2_000081_LINCSCP_54489	0.227161
179324-69-7_LINCSCP_153483	0.225925
179324-69-7_LINCSCP_159675	0.225817
bortezomib_PG_332	0.22526
metformin_EBI_4627	0.225166
bortezomib_PG_587	0.222478
179324-69-7_LINCSCP_74626	0.222414
179324-69-7_LINCSCP_161835	0.222169
179324-69-7_LINCSCP_157435	0.22141
MLN 2238_LINCSCP_40241	0.221049
179324-69-7_LINCSCP_125168	0.220351
CHOLECALCIFEROL_DM_2370	0.219296
179324-69-7_LINCSCP_126968	0.219252
179324-69-7_LINCSCP_155995	0.218774
bortezomib_PG_357	0.218193
179324-69-7_LINCSCP_169236	0.216086
Tamatinib_LINCSCP_132947	0.216072
179324-69-7_LINCSCP_95545	0.214742
179324-69-7_LINCSCP_90093	0.214463
179324-69-7_LINCSCP_158514	0.212527
CYCLOPHOSPHAMIDE_DM_2581	0.212194
bortezomib_PG_431	0.211373
bortezomib_PG_609	0.211227
179324-69-7_LINCSCP_121656	0.210288
bortezomib_PG_640	0.210126
bortezomib_PG_545	0.209974
CYCLOPHOSPHAMIDE_DM_2578	0.208314
179324-69-7_LINCSCP_169956	0.208203
Seocalcitol_LINCSCP_137439	0.207144
Tamatinib_LINCSCP_116549	0.206725
Methotrexate_CTRS_4977	0.20632
179324-69-7_LINCSCP_160315	0.205663
179324-69-7_LINCSCP_155720	0.20511
Seocalcitol_LINCSCP_120857	0.202945
179324-69-7_LINCSCP_168242	0.201612
Cyclosporine_EBI_3280	0.201565
179324-69-7_LINCSCP_142554	0.200166
bortezomib_PG_401	0.20015
179324-69-7_LINCSCP_159232	0.199985
179324-69-7_LINCSCP_157875	0.199801
CYCLOPHOSPHAMIDE_DM_2580	0.199722
179324-69-7_LINCSCP_90814	0.197388
179324-69-7_LINCSCP_127687	0.197273
179324-69-7_LINCSCP_157520	0.196774
179324-69-7_LINCSCP_166446	0.196425
Tamatinib_LINCSCP_115840	0.195687
Iguratimod_LINCSCP_138069	0.195269
179324-69-7_LINCSCP_168877	0.194904
179324-69-7_LINCSCP_38866	0.194859
179324-69-7_LINCSCP_139951	0.19465
bortezomib_PG_372	0.193387
179324-69-7_LINCSCP_102346	0.193336
179324-69-7_LINCSCP_158512	0.192924
179324-69-7_LINCSCP_141475	0.192395
179324-69-7_LINCSCP_167441	0.191772
Pepstatin_LINCSCP_25347	0.191756
bortezomib_PG_460	0.191282
179324-69-7_LINCSCP_154287	0.189864
Tamatinib_LINCSCP_39182	0.189281
Tacalcitol_LINCSCP_160499	0.188923
179324-69-7_LINCSCP_161837	0.188789
bortezomib_PG_300	0.188669
Calcitriol_LINCSCP_55371	0.188587
179324-69-7_LINCSCP_154201	0.187815
179324-69-7_LINCSCP_160397	0.18739
179324-69-7_LINCSCP_141390	0.187206
Leflunomide_LINCSCP_244064	0.185958
179324-69-7_LINCSCP_109445	0.185641
179324-69-7_LINCSCP_160755	0.184705
179324-69-7_LINCSCP_174264	0.184153
METHOTREXATE_DM_3860	0.183329
bortezomib_PG_412	0.182586
179324-69-7_LINCSCP_161773	0.18249
bortezomib_PG_381	0.182369
GLPG0634_LINCSCP_118443	0.182063
179324-69-7_LINCSCP_4617	0.18179
179324-69-7_LINCSCP_77130	0.181368
179324-69-7_LINCSCP_105857	0.180946
179324-69-7_LINCSCP_158237	0.180803
179324-69-7_LINCSCP_169241	0.179209
Tamatinib_LINCSCP_69364	0.178803
179324-69-7_LINCSCP_161474	0.178178
179324-69-7_LINCSCP_144272	0.177782
179324-69-7_LINCSCP_141835	0.177614
179324-69-7_LINCSCP_120493	0.176696
bortezomib_PG_457	0.176515
bortezomib_PG_392	0.176414
bortezomib_PG_514	0.175552
179324-69-7_LINCSCP_90098	0.175257
Leflunomide_LINCSCP_126474	0.174548
Cyclosporin A_LINCSCP_160545	0.174524
179324-69-7_LINCSCP_157795	0.173331
Lenalidomide_LINCSTP_73	0.172856
179324-69-7_LINCSCP_175787	0.17223
179324-69-7_LINCSCP_155641	0.171556
Seocalcitol_LINCSCP_73918	0.170499
179324-69-7_LINCSCP_167164	0.169966
bortezomib_PG_420	0.169808
TSU-68_LINCSCP_25554	0.166861
Tacrolimus_LINCSCP_18961	0.164929
179324-69-7_LINCSCP_161035	0.164863
179324-69-7_LINCSCP_167522	0.163543
179324-69-7_LINCSCP_153843	0.16341
179324-69-7_LINCSCP_97973	0.161901
Tacalcitol_LINCSCP_125714	0.161712
179324-69-7_LINCSCP_73909	0.161385
Azathioprine_LINCSCP_272498	0.16015
MLN9708_LINCSCP_107530	0.159432
179324-69-7_LINCSCP_155277	0.158631
bortezomib_PG_528	0.158605
SCHEMBL18825_LINCSCP_283708	0.158583
179324-69-7_CTRS_5715	0.15795
179324-69-7_LINCSCP_110247	0.15787
bortezomib_PG_500	0.157523
179324-69-7_LINCSCP_77213	0.15748
179324-69-7_LINCSCP_171038	0.157049
bortezomib_PG_416	0.156554
MLN9708_LINCSCP_77370	0.156534
MLN 2238_LINCSCP_66300	0.15653
bortezomib_PG_607	0.155614
25-Hydroxycholecalciferol_LINCSCP_13236	0.155568
179324-69-7_LINCSCP_171398	0.155536
179324-69-7_LINCSCP_166722	0.154359
179324-69-7_LINCSCP_170677	0.153876
MLN9708_LINCSCP_159114	0.153646
179324-69-7_LINCSCP_157517	0.153587
Tamatinib_LINCSCP_236655	0.152333
179324-69-7_LINCSCP_138594	0.152329
Azathioprine_LINCSCP_101970	0.151829
Tamatinib_LINCSCP_129774	0.151674
179324-69-7_LINCSCP_136353	0.151243
179324-69-7_LINCSCP_95180	0.151154
179324-69-7_LINCSCP_173548	0.150633
179324-69-7_LINCSCP_156359	0.149251
179324-69-7_LINCSCP_168245	0.149048
TSU-68_LINCSCP_139184	0.148132
179324-69-7_LINCSCP_175700	0.148128
179324-69-7_LINCSCP_77210	0.147962
MLN 2238_LINCSCP_161279	0.147683
Iguratimod_LINCSCP_92885	0.146718
[truncated: 1,896 more rows]

## Sheet: Table6
Group 1 iLINCS
Ranking	Initial Position	Input Drug	DrugBank Name	DrugBank ID	Input Score	Functional Score	Structural Score	CoDReS
1	722	levomethorphan	levomethorphan	unassigned	0.991519	0	1	1
2	721	levcycloserine	levcycloserine	unassigned	0.985613	0	1	0.99604
3	747	midodrine	midodrine	DB00211	0.984161	0	1	0.995067
4	612	clobutinol	clobutinol	DB09004	0.968873	0	1	0.984817
5	509	carbinoxamine	carbinoxamine	DB00748	0.967723	0	1	0.984046
6	956	selegiline hydrochloride	selegiline hydrochloride	unassigned	0.961388	0	1	0.979798
7	727	lomeguatrib	lomeguatrib	unassigned	0.954536	0	1	0.975204
8	1028	vx-702	vx-702	DB05470	0.951018	0	1	0.972846
9	979	stiripentol	stiripentol	DB09118	0.950413	0	1	0.97244
10	58	acexamic acid	acexamic acid	unassigned	0.949776	0	1	0.972013
11	743	methyldopa	methyldopa	DB00968	0.947788	0	1	0.97068
12	102	binospirone	binospirone	unassigned	0.946908	0	1	0.97009
13	689	ipratropium bromide	ipratropium bromide	unassigned	0.946757	0	1	0.969989
14	621	dimethadione	dimethadione	unassigned	0.940022	0	1	0.965473
15	659	furosemide	furosemide	DB00695	0.939322	0	1	0.965004
16	734	mefenamic acid	mefenamic acid	DB00784	0.938568	0	1	0.964499
17	600	chlorcyclizine	chlorcyclizine	DB08936	0.937906	0	1	0.964055
18	746	mexiletine	mexiletine	DB00379	0.936409	0	1	0.963051
19	748	milrinone	milrinone	DB00235	0.930258	0	1	0.958927
20	633	doxifluridine	doxifluridine	DB12947	0.929941	0	1	0.958715
21	733	meclofenoxate	meclofenoxate	DB13758	0.929186	0	1	0.958208
22	661	gatifloxacin	gatifloxacin	DB01044	0.928525	0	1	0.957765
23	880	pyridoxine	pyridoxine	DB00165	0.926053	0	1	0.956108
24	720	lenalidomide	lenalidomide	DB00480	0.921437	0	1	0.953013
25	866	phentermine	phentermine	DB00191	0.920563	0	1	0.952427
26	990	tafamidis	tafamidis	DB11644	0.919099	0	1	0.951445
27	879	pyrazinamide	pyrazinamide	DB00339	0.918033	0	1	0.950731
28	636	droperidol	droperidol	DB00450	0.917983	0	1	0.950697
29	740	metaxalone	metaxalone	DB00660	0.908004	0	1	0.944007
30	876	prilocaine	prilocaine	DB00750	0.905549	0	1	0.942361
31	691	isocarboxazid	isocarboxazid	DB01247	0.905505	0	1	0.942331
32	5	(s)apomorphine	(s)apomorphine	unassigned	0.904864	0	1	0.941902
33	511	carteolol	carteolol	DB00521	0.904587	0	1	0.941716
34	619	dexlansoprazole	dexlansoprazole	DB05351	0.904125	0	1	0.941406
35	987	sulfinpyrazone	sulfinpyrazone	DB01138	0.903729	0	1	0.941141
36	77	antipyrine	antipyrine	DB01435	0.903196	0	1	0.940783
37	73	amlexanox	amlexanox	DB01025	0.903059	0	1	0.940691
38	72	amisulpride	amisulpride	DB06288	0.89843	0	1	0.937588
39	1033	yohimbine	yohimbine	DB01392	0.89667	0	1	0.936408
40	695	itopride	itopride	DB04924	0.975263	0	0.833333	0.933229
41	881	quinpirole	quinpirole	unassigned	0.886877	0	1	0.929842
42	1021	vidarabine	vidarabine	DB00194	0.883126	0	1	0.927327
43	739	meprylcaine	meprylcaine	unassigned	0.882924	0	1	0.927192
44	500	bromhexine	bromhexine	DB09019	0.882581	0	1	0.926962
45	634	doxofylline	doxofylline	DB09273	0.882447	0	1	0.926872
46	853	omeprazole	omeprazole	DB00338	0.881763	0	1	0.926413
47	644	estrone sulfuric acid	estrone sulfuric acid	unassigned	0.881336	0	1	0.926127
48	741	methenamine	methenamine	DB06799	0.880202	0	1	0.925367
49	1018	urethane	urethane	DB04827	0.879365	0	1	0.924806
50	648	etofenamate	etofenamate	DB08984	0.961384	0	0.833333	0.923924
51	677	honokiol	honokiol	unassigned	0.961332	0	0.833333	0.923889
52	671	gyki-52466	gyki-52466	unassigned	0.876934	0	1	0.923176
53	850	nornicotine	nornicotine	unassigned	0.876513	0	1	0.922893
54	1012	tropisetron	tropisetron	DB11699	0.875499	0	1	0.922214
55	965	sparfloxacin	sparfloxacin	DB01208	0.87082	0	1	0.919076
56	641	equilin	equilin	DB02187	0.870696	0	1	0.918993
57	638	ebselen	ebselen	DB12610	0.867161	0	1	0.916623
58	690	ipsapirone	ipsapirone	unassigned	0.865347	0	1	0.915407
59	637	e324	e324	unassigned	0.864082	0	1	0.914559
60	885	riociguat	riociguat	DB08931	0.862865	0	1	0.913743
61	663	gibberellin a3	gibberellic acid	DB07814	0.862318	0	1	0.913376
62	678	hydrochlorothiazide	hydrochlorothiazide	DB00999	0.858456	0	1	0.910787
63	660	gaboxadol	gaboxadol	DB06554	0.85758	0	1	0.9102
64	995	tetroquinone	tetroquinone	unassigned	0.856187	0	1	0.909266
65	81	arecaidine propargyl ester	arecaidine propargyl ester	unassigned	0.855523	0	1	0.90882
66	997	thiotepa	thiotepa	DB04572	0.855004	0	1	0.908473
67	654	famotidine	famotidine	DB00927	0.935944	0	0.833333	0.906868
68	656	fenpiverinium	fenpiverinium	DB13759	0.849802	0	1	0.904985
69	857	oxolamine	oxolamine	DB13216	0.847546	0	1	0.903472
70	3	(rs)-indatraline	(rs)-indatraline	unassigned	0.845892	0	1	0.902363
71	674	hexamethonium	hexamethonium	DB08960	0.843329	0	1	0.900645
72	742	methimazole	methimazole	DB00763	0.843024	0	1	0.90044
73	645	ethamivan	etamivan	DB08989	0.841589	0	1	0.899478
74	640	epibatidine	epibatidine	DB07720	0.837436	0	1	0.896694
75	872	pirenperone	pirenperone	unassigned	0.836226	0	1	0.895883
76	884	reparixin	reparixin	DB12614	0.835408	0	1	0.895334
77	718	latrepirdine	latrepirdine	DB11725	0.832961	0	1	0.893694
78	728	luzindole	luzindole	unassigned	0.831762	0	1	0.89289
79	618	desloratadine	desloratadine	DB00967	0.831534	0	1	0.892737
80	657	flupirtine	flupirtine	DB06623	0.831217	0	1	0.892524
81	858	oxprenolol	oxprenolol	DB01580	0.831127	0	1	0.892464
82	78	apazone	azapropazone	DB07402	0.826153	0	1	0.889129
83	865	phenoxybenzamine	phenoxybenzamine	DB00925	0.825815	0	1	0.888903
84	832	moxidectin	moxidectin	DB11431	0.90913	0	0.833333	0.88889
85	606	ciglitazone	ciglitazone	DB09201	0.823199	0	1	0.887149
86	1002	tirasemtiv	tirasemtiv	DB12209	0.822834	0	1	0.886904
87	655	famprofazone	famprofazone	unassigned	0.822478	0	1	0.886665
88	878	protionamide	protionamide	DB12667	0.818038	0	1	0.883688
89	854	ondansetron	ondansetron	DB00904	0.817878	0	1	0.883581
90	679	hydrocortisone	hydrocortisone	DB00741	0.817657	0	1	0.883433
91	1020	vardenafil	vardenafil	DB00862	0.814397	0	1	0.881247
92	607	ciproxifan	ciproxifan	unassigned	0.814183	0	1	0.881104
93	737	mephenesin	mephenesin	DB13583	0.814157	0	1	0.881086
94	639	eflornithine hydrochloride	eflornithine hydrochloride	unassigned	0.813771	0	1	0.880828
95	71	amidate	amidate	unassigned	0.813357	0	1	0.88055
96	725	linopirdine	linopirdine	DB13806	0.813097	0	1	0.880376
97	610	clenbuterol	clenbuterol	DB01407	0.80807	0	1	0.877005
98	67	allopurinol	allopurinol	DB00437	0.80718	0	1	0.876409
99	849	nitrazepam	nitrazepam	DB01595	0.806871	0	1	0.876201
100	672	harmine	harmine	DB07919	0.806424	0	1	0.875902
101	631	doxepin	doxepin	DB01142	0.805627	0	1	0.875367
102	1034	zaldaride	zaldaride	unassigned	0.805204	0	1	0.875084
103	97	bezafibrate	bezafibrate	DB01393	0.804776	0	1	0.874797
104	724	lincomycin	lincomycin	DB01627	0.8866	0	0.833333	0.873785
105	683	imexon	imexon	DB05003	0.802597	0	1	0.873336
106	888	robustic acid	robustic acid	unassigned	0.802245	0	1	0.8731
107	868	phenylephrine	phenylephrine	DB00388	0.801332	0	1	0.872488
108	1041	mitotane	mitotane	DB00648	0.881093	0	0.833333	0.870093
109	1010	trioxsalen	trioxsalen	DB04571	0.797088	0	1	0.869642
110	622	dimethyl fumarate	dimethyl fumarate	DB08908	0.795868	0	1	0.868824
111	63	adoprazine	adoprazine	unassigned	0.79156	0	1	0.865936
112	686	indomethacin morpholinylamide	indomethacin morpholinylamide	unassigned	0.791224	0	1	0.865711
113	510	carglumic acid	carglumic acid	DB06775	0.790672	0	1	0.865341
114	1023	vilazodone hydrochloride	vilazodone hydrochloride	unassigned	0.789868	0	1	0.864802
115	1009	trichloroethylene	trichloroethylene	DB13323	0.789408	0	1	0.864493
116	867	phenylbutanoic acid	phenylbutanoic acid	unassigned	0.787174	0	1	0.862995
117	1011	triprolidine	triprolidine	DB00427	0.786728	0	1	0.862696
118	848	nicaraven	nicaraven	DB06397	0.786471	0	1	0.862524
119	96	betulin	betulin	unassigned	0.869371	0	0.833333	0.862233
120	630	dnqx	fg-9041	DB03759	0.868514	0	0.833333	0.861659
121	745	meticrane	meticrane	DB13284	0.784997	0	1	0.861536
122	1019	ursodiol	ursodeoxycholic acid	DB01586	0.864479	0	0.833333	0.858954
123	682	iguratimod	iguratimod	DB12233	0.780938	0	1	0.858814
124	624	diphenidol	diphenidol	DB01231	0.780352	0	1	0.858422
125	1022	vigabatrin	vigabatrin	DB01080	0.776291	0	1	0.855699
126	501	bromopyruvate	bromopyruvate	unassigned	0.775191	0	1	0.854961
127	998	tibolone	tibolone	DB09070	0.773773	0	1	0.854011
128	502	buthionine sulfoxime	buthionine sulfoxime	unassigned	0.773171	0	1	0.853607
129	994	telenzepine	telenzepine	unassigned	0.772659	0	1	0.853264
130	978	stavudine	stavudine	DB00649	0.772585	0	1	0.853214
131	996	thioproperazine	thioproperazine	DB01622	0.772564	0	1	0.8532
132	506	caffeic acid phenethyl ester	caffeic acid phenethyl ester	unassigned	0.772373	0	1	0.853072
133	601	ciclesonide	ciclesonide	DB01410	0.855409	0	0.833333	0.852872
134	886	ritanserin	ritanserin	DB12693	0.854206	0	0.833333	0.852066
135	643	estramustine	estramustine	DB01196	0.854159	0	0.833333	0.852034
136	625	diphenoxylate	diphenoxylate	DB01081	0.852962	0	0.833333	0.851232
137	738	mephenytoin	mephenytoin	DB00532	0.767673	0	1	0.849921
138	840	n-desmethylclozapine	n-desmethylclozapine	unassigned	0.766357	0	1	0.849038
139	1013	tyrphostin 23	tyrphostin 23	unassigned	0.763764	0	1	0.8473
140	955	sdx-101	sdx-101	unassigned	0.76363	0	1	0.84721
141	1030	xanthohumol	xanthohumol	DB15359	0.763474	0	1	0.847106
142	613	cordycepin	cordycepin	DB12156	0.762772	0	1	0.846635
143	57	acetaldehyde	acetaldehyde	unassigned	0.761455	0	1	0.845752
144	611	clobenpropit	clobenpropit	unassigned	0.761274	0	1	0.845631
145	635	doxycycline	doxycycline	DB00254	0.927313	0	0.666667	0.84521
146	870	piceid	polydatin	DB11263	0.843644	0	0.833333	0.844985
147	883	ramipril	ramipril	DB00178	0.842402	0	0.833333	0.844152
148	864	ph-797804	ph-797804	DB07941	0.838622	0	0.833333	0.841618
149	632	doxercalciferol	doxercalciferol	DB06410	0.837787	0	0.833333	0.841058
150	513	cefdinir	cefdinir	DB00535	0.828354	0	0.833333	0.834733
151	726	lodoxamide	lodoxamide	DB06794	0.826656	0	0.833333	0.833595
152	515	cefoxitin	cefoxitin	DB01331	0.826541	0	0.833333	0.833518
153	844	nbqx	nbqx	unassigned	0.820302	0	0.833333	0.829335
154	85	azd3514	azd3514	unassigned	0.812214	0	0.833333	0.823912
155	664	gingerol	gingerol	unassigned	0.811255	0	0.833333	0.823269
156	662	geranylgeraniol	geranylgeraniol	unassigned	0.892938	0	0.666667	0.822163
157	1015	tyrphostin 51	tyrphostin 51	unassigned	0.806981	0	0.833333	0.820404
158	642	ergocornine	ergocornine	unassigned	0.80313	0	0.833333	0.817822
159	939	sarsasapogenin	sarsasapogenin	unassigned	0.802673	0	0.833333	0.817515
160	1000	ticarcillin	ticarcillin	DB01607	0.796332	0	0.833333	0.813264
161	877	propylpyrazoletriol	propylpyrazoletriol	unassigned	0.795471	0	0.833333	0.812687
162	75	androstenol	androstenol	unassigned	0.794453	0	0.833333	0.812004
163	993	tegobuvir	tegobuvir	DB11852	0.872483	0	0.666667	0.808449
164	862	perindopril	perindopril	DB00790	0.783985	0	0.833333	0.804986
165	668	gs-39783	gs-39783	unassigned	0.78326	0	0.833333	0.8045
166	70	althiazide	althiazide	unassigned	0.76609	0	0.833333	0.792988
167	730	marimastat	marimastat	DB00786	0.764356	0	0.833333	0.791825
168	94	benoxinate	oxybuprocaine	DB00892	0.843212	0	0.666667	0.788824
169	86	baicalin	baicalin	unassigned	0.836447	0	0.666667	0.784288
170	69	alprostadil	alprostadil	DB00770	0.816775	0	0.666667	0.771099
171	871	pinaverium bromide	pinaverium bromide	unassigned	0.829032	0	0.5	0.723445
172	623	diosmin	diosmin	DB08995	0.824504	0	0.5	0.720409
173	681	icariin	icariin	DB12052	0.820781	0	0.5	0.717913
174	617	darinaparsin	darinaparsin	DB06179	0.79209	0	0.5	0.698677
175	856	otilonium bromide	otilonium bromide	unassigned	0.868402	0	0.333333	0.693969
176	673	harpagoside	harpagoside	unassigned	0.78242	0	0.5	0.692194
177	687	iodipamide	iodipamide	DB04711	0.778648	0	0.5	0.689665
178	685	indinavir	indinavir	DB00224	0.761561	0	0.5	0.678209
179	834	n-(4-chlorophenyl)-4-hydroxy(diphenyl)methylpiperidine-1-carbothioamide	n-(4-chlorophenyl)-4-hydroxy(diphenyl)methylpiperidine-1-carbothioamide	unassigned	1	0	0	0.670457
180	715	l-755507	l-755507	unassigned	0.916591	0	0.166667	0.670407
181	583	chembl3109371	chembl3109371	unassigned	0.99399	0	0	0.666428
182	15	2-(4-chlorophenyl)-4-propan-2-yloxyquinazoline	2-(4-chlorophenyl)-4-propan-2-yloxyquinazoline	unassigned	0.98918	0	0	0.663203
183	115	brd-k01568615	brd-k01568615	unassigned	0.988558	0	0	0.662786
184	934	sa-441412	sa-441412	unassigned	0.987221	0	0	0.66189
185	514	cefotiam	cefotiam	DB00229	0.820142	0	0.333333	0.661613
186	806	mls002729074	mls002729074	unassigned	0.986361	0	0	0.661313
187	424	brd-k79489641	brd-k79489641	unassigned	0.985597	0	0	0.660801
188	837	n-2-(2-chlorophenyl)-13-benzoxazol-5-yl-2-(4-nitrophenoxy)acetamide	n-2-(2-chlorophenyl)-13-benzoxazol-5-yl-2-(4-nitrophenoxy)acetamide	unassigned	0.984932	0	0	0.660355
189	548	chembl1905358	chembl1905358	unassigned	0.984619	0	0	0.660145
190	781	mls002264493	mls002264493	unassigned	0.983715	0	0	0.659539
191	578	chembl2362352	chembl2362352	unassigned	0.983214	0	0	0.659203
192	999	tic10	tic10	unassigned	0.981678	0	0	0.658173
193	916	sa-1922932	sa-1922932	unassigned	0.980885	0	0	0.657642
194	191	brd-k20469405	brd-k20469405	unassigned	0.978385	0	0	0.655965
195	214	brd-k26381032	brd-k26381032	unassigned	0.977038	0	0	0.655062
196	43	ac1nar46	ac1nar46	unassigned	0.976277	0	0	0.654552
197	688	iopamidol	iopamidol	DB08947	0.892112	0	0.166667	0.653995
198	19	201943-63-7	201943-63-7	unassigned	0.97391	0	0	0.652965
199	783	mls002264501	mls002264501	unassigned	0.972211	0	0	0.651826
200	40	ac1mgpvn	ac1mgpvn	unassigned	0.971824	0	0	0.651567
201	717	lapatinib	lapatinib	DB01259	0.803116	0	0.333333	0.650198
202	45	ac1niih8	ac1niih8	unassigned	0.967501	0	0	0.648668
203	277	brd-k44781077	brd-k44781077	unassigned	0.966741	0	0	0.648159
204	117	brd-k01877724	brd-k01877724	unassigned	0.965674	0	0	0.647443
205	318	brd-k52542879	brd-k52542879	unassigned	0.965472	0	0	0.647308
206	760	mls000107177	mls000107177	unassigned	0.964123	0	0	0.646403
207	11	16-epiestriol	16-epiestriol	unassigned	0.962926	0	0	0.645601
208	276	brd-k44368508	brd-k44368508	unassigned	0.962118	0	0	0.645059
209	469	brd-k91143067	brd-k91143067	unassigned	0.961715	0	0	0.644789
210	709	kuc104129	kuc104129	unassigned	0.960697	0	0	0.644106
211	283	brd-k46503544-001-01-5	brd-k46503544-001-01-5	unassigned	0.960247	0	0	0.643805
212	829	mls003568140	mls003568140	unassigned	0.959828	0	0	0.643524
213	620	digoxin	digoxin	DB00390	0.792063	0	0.333333	0.642787
214	151	brd-k10779199	brd-k10779199	unassigned	0.95755	0	0	0.641997
215	292	brd-k48424967	brd-k48424967	unassigned	0.957468	0	0	0.641942
216	364	brd-k64304398	brd-k64304398	unassigned	0.957101	0	0	0.641695
217	476	brd-k92912836	brd-k92912836	unassigned	0.957087	0	0	0.641686
218	587	chembl3184376	chembl3184376	unassigned	0.956718	0	0	0.641439
219	780	mls002264477	mls002264477	unassigned	0.956376	0	0	0.641209
220	935	sa-84512	sa-84512	unassigned	0.95478	0	0	0.640139
221	763	mls000703473	mls000703473	unassigned	0.954752	0	0	0.640121
222	943	schembl11977669	schembl11977669	unassigned	0.95467	0	0	0.640066
223	490	brd-k98822179	brd-k98822179	unassigned	0.954349	0	0	0.63985
224	537	chembl1531985	chembl1531985	unassigned	0.954057	0	0	0.639655
225	1001	tipranavir	tipranavir	DB00932	0.785075	0	0.333333	0.638102
226	526	chembl1316687	chembl1316687	unassigned	0.951699	0	0	0.638074
227	564	chembl2143818	chembl2143818	unassigned	0.951699	0	0	0.638074
228	232	brd-k31949858	brd-k31949858	unassigned	0.951693	0	0	0.63807
229	244	brd-k34982474	brd-k34982474	unassigned	0.94935	0	0	0.636499
230	120	brd-k02914492	brd-k02914492	unassigned	0.948754	0	0	0.636099
231	164	brd-k14346766	brd-k14346766	unassigned	0.948578	0	0	0.635981
232	213	brd-k25768791	brd-k25768791	unassigned	0.94747	0	0	0.635238
233	257	brd-k38796873	brd-k38796873	unassigned	0.947453	0	0	0.635227
234	1003	tl_hras27	tl_hras27	unassigned	0.947089	0	0	0.634983
235	538	chembl1552615	chembl1552615	unassigned	0.947023	0	0	0.634939
236	418	brd-k78655498	brd-k78655498	unassigned	0.946261	0	0	0.634428
237	366	brd-k64609558	brd-k64609558	unassigned	0.94584	0	0	0.634145
238	22	3-phenyl-1h-pyrazole-5-carboxylic acid	3-phenyl-1h-pyrazole-5-carboxylic acid	unassigned	0.945827	0	0	0.634137
239	896	sa-1455884	sa-1455884	unassigned	0.945051	0	0	0.633616
240	291	brd-k48332509	brd-k48332509	unassigned	0.944998	0	0	0.633581
241	1017	unii-5j49q6b70f	unii-5j49q6b70f	unassigned	0.944806	0	0	0.633452
242	391	brd-k72118202	brd-k72118202	unassigned	0.944668	0	0	0.63336
243	774	mls001203652	mls001203652	unassigned	0.944344	0	0	0.633142
244	930	sa-432998	sa-432998	unassigned	0.943864	0	0	0.632821
245	142	brd-k07951922	brd-k07951922	unassigned	0.943692	0	0	0.632705
246	754	mls-0390843.0001	mls-0390843.0001	unassigned	0.943647	0	0	0.632675
247	23	33-dimethyl-6-(5-methyl-3-phenyl-12-oxazol-4-yl)carbonylamino-7-oxo-4-thia-1-azabicyclo3.2.0heptane-2-carboxylic acid	33-dimethyl-6-(5-methyl-3-phenyl-12-oxazol-4-yl)carbonylamino-7-oxo-4-thia-1-azabicyclo3.2.0heptane-2-carboxylic acid	unassigned	0.942995	0	0	0.632238
248	334	brd-k56865671	brd-k56865671	unassigned	0.942868	0	0	0.632153
249	676	hippeastrine	hippeastrine	unassigned	0.942652	0	0	0.632008
250	468	brd-k91044787	brd-k91044787	unassigned	0.941456	0	0	0.631206
251	322	brd-k53406626	brd-k53406626	unassigned	0.941058	0	0	0.630939
252	984	stk865973	stk865973	unassigned	0.940412	0	0	0.630506
253	417	brd-k78639526	brd-k78639526	unassigned	0.939605	0	0	0.629965
254	311	brd-k51626376	brd-k51626376	unassigned	0.939143	0	0	0.629655
255	925	sa-243929	sa-243929	unassigned	0.939137	0	0	0.629651
256	483	brd-k95482240	brd-k95482240	unassigned	0.938331	0	0	0.629111
257	84	atracurium	atracurium	DB13295	0.769972	0	0.333333	0.627976
258	495	brd-k99643744	brd-k99643744	unassigned	0.936122	0	0	0.62763
259	443	brd-k84749975	brd-k84749975	unassigned	0.935759	0	0	0.627387
260	928	sa-246522	sa-246522	unassigned	0.935517	0	0	0.627224
261	92	bas 08302902	bas 08302902	unassigned	0.935218	0	0	0.627024
262	338	brd-k57732441	brd-k57732441	unassigned	0.935168	0	0	0.62699
263	196	brd-k22563530	brd-k22563530	unassigned	0.934709	0	0	0.626683
264	1038	zinc03881699	zinc03881699	unassigned	0.934675	0	0	0.62666
265	259	brd-k39049859	brd-k39049859	unassigned	0.934211	0	0	0.626349
266	26	4-5-(4-fluorophenyl)-124-oxadiazol-3-ylbenzoic acid	4-5-(4-fluorophenyl)-124-oxadiazol-3-ylbenzoic acid	unassigned	0.934176	0	0	0.626325
267	533	chembl1521288	chembl1521288	unassigned	0.934075	0	0	0.626258
268	525	chembl1270915	chembl1270915	unassigned	0.934013	0	0	0.626216
269	764	mls000862515	mls000862515	unassigned	0.933986	0	0	0.626198
270	279	brd-k45222065	brd-k45222065	unassigned	0.933314	0	0	0.625747
271	25	4-(trans-4-butylcyclohexyl)benzoic acid	4-(trans-4-butylcyclohexyl)benzoic acid	unassigned	0.932827	0	0	0.625421
272	1006	triazine scaffold 31	triazine scaffold 31	unassigned	0.932164	0	0	0.624976
273	894	sa-103123	sa-103123	unassigned	0.931501	0	0	0.624532
274	222	brd-k28288650	brd-k28288650	unassigned	0.930775	0	0	0.624045
275	684	in1541	in1541	unassigned	0.93069	0	0	0.623988
276	804	mls002699918	mls002699918	unassigned	0.930365	0	0	0.62377
277	413	brd-k77908171	brd-k77908171	unassigned	0.929866	0	0	0.623436
278	161	brd-k13346599	brd-k13346599	unassigned	0.929655	0	0	0.623294
279	924	sa-243913	sa-243913	unassigned	0.929428	0	0	0.623142
280	765	mls001060778	mls001060778	unassigned	0.928196	0	0	0.622316
281	351	brd-k62123687	brd-k62123687	unassigned	0.926572	0	0	0.621227
282	649	ex527	ex527	unassigned	0.926154	0	0	0.620947
283	456	brd-k87449521	brd-k87449521	unassigned	0.925914	0	0	0.620786
284	933	sa-441350	sa-441350	unassigned	0.924837	0	0	0.620064
285	841	n6-methyladenosine	n6-methyladenosine	unassigned	0.924665	0	0	0.619949
286	126	brd-k04617562	brd-k04617562	unassigned	0.924346	0	0	0.619735
287	696	ivabradine hcl	ivabradine hcl	unassigned	0.924222	0	0	0.619652
288	561	chembl2140651	chembl2140651	unassigned	0.92391	0	0	0.619442
289	152	brd-k11264391	brd-k11264391	unassigned	0.923816	0	0	0.619379
290	1005	tremorine	tremorine	unassigned	0.922726	0	0	0.618649
291	475	brd-k92347680	brd-k92347680	unassigned	0.920672	0	0	0.617271
292	650	exherin (trifluoroacetate)	exherin (trifluoroacetate)	unassigned	0.920537	0	0	0.617181
293	286	brd-k46791751	brd-k46791751	unassigned	0.920158	0	0	0.616927
294	330	brd-k55343182	brd-k55343182	unassigned	0.919982	0	0	0.616809
295	512	cay-10415	cay-10415	unassigned	0.919786	0	0	0.616677
296	421	brd-k78849449	brd-k78849449	unassigned	0.919423	0	0	0.616434
297	566	chembl2152359	chembl2152359	unassigned	0.91852	0	0	0.615829
298	436	brd-k83344091	brd-k83344091	unassigned	0.918144	0	0	0.615576
299	315	brd-k51862446	brd-k51862446	unassigned	0.917806	0	0	0.61535
300	817	mls003129597	mls003129597	unassigned	0.916618	0	0	0.614553
301	897	sa-1456220	sa-1456220	unassigned	0.916111	0	0	0.614213
302	666	glpg0634	glpg0634	unassigned	0.916083	0	0	0.614195
303	91	bas 07529539	bas 07529539	unassigned	0.915316	0	0	0.61368
304	198	brd-k22754681	brd-k22754681	unassigned	0.915055	0	0	0.613505
305	833	n-(23-dimethylphenyl)bicyclo2.2.1heptane-2-carboxamide	n-(23-dimethylphenyl)bicyclo2.2.1heptane-2-carboxamide	unassigned	0.914874	0	0	0.613384
306	497	brd-u88878891	brd-u88878891	unassigned	0.914791	0	0	0.613328
307	300	brd-k49870009	brd-k49870009	unassigned	0.91475	0	0	0.613301
308	776	mls001217863	mls001217863	unassigned	0.914739	0	0	0.613294
309	571	chembl2357432	chembl2357432	unassigned	0.91411	0	0	0.612872
310	529	chembl1413238	chembl1413238	unassigned	0.913757	0	0	0.612635
311	926	sa-244358	sa-244358	unassigned	0.913568	0	0	0.612508
312	581	chembl254777	chembl254777	unassigned	0.913384	0	0	0.612385
313	524	chembl1270707	chembl1270707	unassigned	0.912909	0	0	0.612067
314	898	sa-1456305	sa-1456305	unassigned	0.912775	0	0	0.611977
315	716	l701324	l701324	unassigned	0.912274	0	0	0.611641
316	203	brd-k24053449	brd-k24053449	unassigned	0.912145	0	0	0.611554
317	362	brd-k63947990	brd-k63947990	unassigned	0.911952	0	0	0.611425
318	517	cgp55845	cgp55845	unassigned	0.911304	0	0	0.610991
319	963	smr000651449	smr000651449	unassigned	0.911281	0	0	0.610975
320	951	schembl2559243	schembl2559243	unassigned	0.911046	0	0	0.610818
321	353	brd-k62442112	brd-k62442112	unassigned	0.910783	0	0	0.610641
322	707	kuc103853	kuc103853	unassigned	0.91053	0	0	0.610472
323	425	brd-k80174954	brd-k80174954	unassigned	0.910028	0	0	0.610135
324	507	cam-9-021	cam-9-021	unassigned	0.909997	0	0	0.610114
325	10	13(s)-hode	13(s)-hode	unassigned	0.909637	0	0	0.609873
326	479	brd-k93779718	brd-k93779718	unassigned	0.908476	0	0	0.609094
327	540	chembl1609579	chembl1609579	unassigned	0.90838	0	0	0.60903
328	976	st4070043	st4070043	unassigned	0.908126	0	0	0.60886
329	304	brd-k50558304	brd-k50558304	unassigned	0.907688	0	0	0.608566
330	236	brd-k32354807	brd-k32354807	unassigned	0.907439	0	0	0.608399
331	225	brd-k29785053	brd-k29785053	unassigned	0.906902	0	0	0.608039
332	87	bapta-am	bapta-am	unassigned	0.906587	0	0	0.607828
333	798	mls002607684	mls002607684	unassigned	0.906311	0	0	0.607643
334	47	ac1ns4nz	ac1ns4nz	unassigned	0.906009	0	0	0.60744
335	227	brd-k30282337	brd-k30282337	unassigned	0.905432	0	0	0.607054
336	563	chembl2143684	chembl2143684	unassigned	0.905351	0	0	0.606999
337	296	brd-k49005570	brd-k49005570	unassigned	0.904674	0	0	0.606545
338	144	brd-k08412560	brd-k08412560	unassigned	0.904009	0	0	0.6061
339	944	schembl14977222	schembl14977222	unassigned	0.90376	0	0	0.605933
340	893	sa-103013	sa-103013	unassigned	0.903636	0	0	0.605849
341	505	c26h38o6	c26h38o6	unassigned	0.90311	0	0	0.605497
342	186	brd-k19294102	brd-k19294102	unassigned	0.902812	0	0	0.605297
343	337	brd-k57321627	brd-k57321627	unassigned	0.901356	0	0	0.604321
344	59	acon1_001770	acon1_001770	unassigned	0.901277	0	0	0.604268
345	89	bas 05532738	bas 05532738	unassigned	0.90053	0	0	0.603767
346	1	(1h-indol-3-ylsulfanyl)-acetic acid	(1h-indol-3-ylsulfanyl)-acetic acid	unassigned	0.900196	0	0	0.603543
347	902	sa-1457103	sa-1457103	unassigned	0.900138	0	0	0.603504
348	165	brd-k14395166	brd-k14395166	unassigned	0.900066	0	0	0.603456
349	205	brd-k24680618	brd-k24680618	unassigned	0.90001	0	0	0.603418
350	405	brd-k75856618	brd-k75856618	unassigned	0.90001	0	0	0.603418
351	751	ml130	ml130	unassigned	0.899738	0	0	0.603236
352	256	brd-k38725747	brd-k38725747	unassigned	0.899702	0	0	0.603212
353	460	brd-k87765798	brd-k87765798	unassigned	0.899598	0	0	0.603142
354	932	sa-440772	sa-440772	unassigned	0.899426	0	0	0.603027
355	609	cl-82198	cl-82198	unassigned	0.899193	0	0	0.602871
356	68	almorexant (hydrochloride)	almorexant (hydrochloride)	unassigned	0.898969	0	0	0.60272
357	64	ag-205/40776311	ag-205/40776311	unassigned	0.898076	0	0	0.602122
358	777	mls001333211	mls001333211	unassigned	0.897693	0	0	0.601865
359	298	brd-k49483184	brd-k49483184	unassigned	0.897176	0	0	0.601518
360	385	brd-k70669970	brd-k70669970	unassigned	0.896475	0	0	0.601048
361	395	brd-k72772617	brd-k72772617	unassigned	0.896368	0	0	0.600977
362	247	brd-k35462725	brd-k35462725	unassigned	0.896225	0	0	0.600881
363	559	chembl2138010	chembl2138010	unassigned	0.895271	0	0	0.600241
364	370	brd-k65124508	brd-k65124508	unassigned	0.894837	0	0	0.59995
365	206	brd-k24722667	brd-k24722667	unassigned	0.894807	0	0	0.59993
366	320	brd-k52971552	brd-k52971552	unassigned	0.894182	0	0	0.599511
367	105	brd-a15501135	brd-a15501135	unassigned	0.894181	0	0	0.59951
368	160	brd-k13060097	brd-k13060097	unassigned	0.894178	0	0	0.599508
369	52	ac1nwauw	ac1nwauw	unassigned	0.893852	0	0	0.59929
370	1031	xukuurhrxduebc-uhfffaoysa-n	xukuurhrxduebc-uhfffaoysa-n	unassigned	0.893813	0	0	0.599264
371	597	chembl567331	chembl567331	unassigned	0.89373	0	0	0.599208
372	847	ncgc00238543-01	ncgc00238543-01	unassigned	0.893557	0	0	0.599092
373	288	brd-k47407883	brd-k47407883	unassigned	0.893554	0	0	0.59909
374	187	brd-k19593010	brd-k19593010	unassigned	0.893522	0	0	0.599068
375	60	acon1_002097	acon1_002097	unassigned	0.893389	0	0	0.598979
376	775	mls001207806	mls001207806	unassigned	0.892501	0	0	0.598384
377	755	mls-0425579.0001	mls-0425579.0001	unassigned	0.892442	0	0	0.598344
378	230	brd-k31887147	brd-k31887147	unassigned	0.892401	0	0	0.598317
379	647	ethyl 3-(5-mercapto-134-thiadiazol-2-yl)thiopropanoate	ethyl 3-(5-mercapto-134-thiadiazol-2-yl)thiopropanoate	unassigned	0.891716	0	0	0.597858
380	241	brd-k33936059	brd-k33936059	unassigned	0.891551	0	0	0.597747
381	788	mls002473453	mls002473453	unassigned	0.891221	0	0	0.597526
382	805	mls002729053	mls002729053	unassigned	0.891103	0	0	0.597447
383	182	brd-k18359792	brd-k18359792	unassigned	0.890937	0	0	0.597335
384	539	chembl1591577	chembl1591577	unassigned	0.890926	0	0	0.597328
385	431	brd-k81812196	brd-k81812196	unassigned	0.890576	0	0	0.597093
386	887	ritonavir	ritonavir	DB00503	0.806891	0	0.166667	0.596858
387	905	sa-1457797	sa-1457797	unassigned	0.890145	0	0	0.596804
388	95	beta ccp	beta ccp	unassigned	0.889934	0	0	0.596663
389	550	chembl1966597	chembl1966597	unassigned	0.889641	0	0	0.596466
390	434	brd-k82585779	brd-k82585779	unassigned	0.888667	0	0	0.595813
391	964	smr000798335	smr000798335	unassigned	0.888625	0	0	0.595785
392	82	asn 04482516	asn 04482516	unassigned	0.888492	0	0	0.595696
393	46	ac1nr4qj	ac1nr4qj	unassigned	0.888307	0	0	0.595572
394	779	mls002264440	mls002264440	unassigned	0.888139	0	0	0.595459
395	217	brd-k26778237	brd-k26778237	unassigned	0.887354	0	0	0.594933
396	923	sa-243276	sa-243276	unassigned	0.887129	0	0	0.594782
397	920	sa-1939891	sa-1939891	unassigned	0.887043	0	0	0.594725
398	197	brd-k22642889	brd-k22642889	unassigned	0.886841	0	0	0.594589
399	430	brd-k81641277	brd-k81641277	unassigned	0.886406	0	0	0.594297
400	556	chembl2135770	chembl2135770	unassigned	0.886055	0	0	0.594062
401	792	mls002473999	mls002473999	unassigned	0.885688	0	0	0.593816
402	807	mls003079540	mls003079540	unassigned	0.885563	0	0	0.593732
403	347	brd-k61070477	brd-k61070477	unassigned	0.885089	0	0	0.593414
404	757	mls-0437131.0001	mls-0437131.0001	unassigned	0.885084	0	0	0.593411
405	157	brd-k12642652	brd-k12642652	unassigned	0.884973	0	0	0.593337
406	942	sch-28080	sch-28080	unassigned	0.884851	0	0	0.593255
407	646	ethyl 1-benzyl-45-dioxopyrrolidine-3-carboxylate	ethyl 1-benzyl-45-dioxopyrrolidine-3-carboxylate	unassigned	0.884792	0	0	0.593215
408	21	23979-41-1	23979-41-1	unassigned	0.884355	0	0	0.592922
409	891	sa-101776	sa-101776	unassigned	0.883773	0	0	0.592532
410	452	brd-k85908443	brd-k85908443	unassigned	0.883699	0	0	0.592483
411	329	brd-k55077180	brd-k55077180	unassigned	0.883273	0	0	0.592197
412	305	brd-k50981189	brd-k50981189	unassigned	0.882621	0	0	0.59176
413	584	chembl3182146	chembl3182146	unassigned	0.882556	0	0	0.591716
414	599	chemdiv2_001418	chemdiv2_001418	unassigned	0.882549	0	0	0.591712
415	952	schembl2590640	schembl2590640	unassigned	0.882299	0	0	0.591544
416	268	brd-k41547297	brd-k41547297	unassigned	0.882065	0	0	0.591387
417	1004	tr-14035	tr-14035	unassigned	0.882054	0	0	0.59138
418	106	brd-a81936046	brd-a81936046	unassigned	0.881478	0	0	0.590993
419	216	brd-k26684619	brd-k26684619	unassigned	0.881415	0	0	0.590951
420	98	bg-1007	bg-1007	unassigned	0.881273	0	0	0.590856
421	459	brd-k87748653	brd-k87748653	unassigned	0.88113	0	0	0.59076
422	596	chembl566687	chembl566687	unassigned	0.881122	0	0	0.590755
423	190	brd-k20369357	brd-k20369357	unassigned	0.881121	0	0	0.590754
424	518	chembl1269202	chembl1269202	unassigned	0.881107	0	0	0.590745
425	855	oseltamivir (acid)	oseltamivir (acid)	unassigned	0.880999	0	0	0.590672
426	299	brd-k49553303-001-01-8	brd-k49553303-001-01-8	unassigned	0.880982	0	0	0.590661
427	1024	vt-464	vt-464	unassigned	0.880904	0	0	0.590609
428	766	mls001060840	mls001060840	unassigned	0.880866	0	0	0.590583
429	593	chembl34095	chembl34095	unassigned	0.880408	0	0	0.590276
430	954	schembl9926649	schembl9926649	unassigned	0.880391	0	0	0.590265
431	348	brd-k61268714	brd-k61268714	unassigned	0.88029	0	0	0.590197
432	504	c24h30o6	c24h30o6	unassigned	0.879831	0	0	0.589889
433	915	sa-1922659	sa-1922659	unassigned	0.879765	0	0	0.589845
434	171	brd-k15947051	brd-k15947051	unassigned	0.87913	0	0	0.589419
435	579	chembl2362357	chembl2362357	unassigned	0.878757	0	0	0.589169
436	723	licochalcone a	licochalcone a	unassigned	0.878259	0	0	0.588835
437	170	brd-k15923759	brd-k15923759	unassigned	0.878141	0	0	0.588756
438	523	chembl1270607	chembl1270607	unassigned	0.877876	0	0	0.588578
439	703	ku14r	ku14r	unassigned	0.877642	0	0	0.588422
440	929	sa-426799	sa-426799	unassigned	0.877556	0	0	0.588364
441	341	brd-k58698092	brd-k58698092	unassigned	0.877174	0	0	0.588108
442	557	chembl2137336	chembl2137336	unassigned	0.877131	0	0	0.588079
443	272	brd-k43421680	brd-k43421680	unassigned	0.876464	0	0	0.587632
444	710	kuc104140	kuc104140	unassigned	0.876245	0	0	0.587485
445	138	brd-k07291429	brd-k07291429	unassigned	0.876233	0	0	0.587477
446	423	brd-k79459005	brd-k79459005	unassigned	0.876196	0	0	0.587452
447	927	sa-245650	sa-245650	unassigned	0.876179	0	0	0.587441
448	762	mls000559245	mls000559245	unassigned	0.875765	0	0	0.587163
449	55	ac1oewa5	ac1oewa5	unassigned	0.875722	0	0	0.587134
450	626	dl-norepinephrine	dl-norepinephrine	unassigned	0.874541	0	0	0.586343
451	139	brd-k07395346	brd-k07395346	unassigned	0.874	0	0	0.58598
452	466	brd-k89966732	brd-k89966732	unassigned	0.873975	0	0	0.585963
453	907	sa-1458571	sa-1458571	unassigned	0.873482	0	0	0.585632
454	121	brd-k02969269	brd-k02969269	unassigned	0.873163	0	0	0.585419
455	328	brd-k55035262	brd-k55035262	unassigned	0.873145	0	0	0.585407
456	543	chembl1863653	chembl1863653	unassigned	0.873031	0	0	0.58533
457	258	brd-k39006362	brd-k39006362	unassigned	0.872684	0	0	0.585097
458	56	ac1ofcey	ac1ofcey	unassigned	0.872385	0	0	0.584897
459	802	mls002607805	mls002607805	unassigned	0.871933	0	0	0.584594
460	175	brd-k16370162	brd-k16370162	unassigned	0.871814	0	0	0.584514
461	901	sa-1456734	sa-1456734	unassigned	0.871715	0	0	0.584448
462	821	mls003171622	mls003171622	unassigned	0.871522	0	0	0.584318
463	90	bas 06982646	bas 06982646	unassigned	0.870958	0	0	0.58394
464	412	brd-k77831863	brd-k77831863	unassigned	0.870936	0	0	0.583926
465	482	brd-k95208083	brd-k95208083	unassigned	0.870718	0	0	0.583779
466	101	bg-1027	bg-1027	unassigned	0.870489	0	0	0.583626
467	266	brd-k41342615	brd-k41342615	unassigned	0.870334	0	0	0.583522
468	828	mls003487536	mls003487536	unassigned	0.870298	0	0	0.583498
469	399	brd-k74843557	brd-k74843557	unassigned	0.870236	0	0	0.583456
470	242	brd-k34407242	brd-k34407242	unassigned	0.870003	0	0	0.5833
471	823	mls003178538	mls003178538	unassigned	0.869498	0	0	0.582961
472	474	brd-k92302554	brd-k92302554	unassigned	0.869377	0	0	0.58288
473	122	brd-k02985669	brd-k02985669	unassigned	0.869151	0	0	0.582729
474	752	mls-0223293.0001	mls-0223293.0001	unassigned	0.869032	0	0	0.582649
475	438	brd-k83509924	brd-k83509924	unassigned	0.868926	0	0	0.582578
476	153	brd-k11480730	brd-k11480730	unassigned	0.868689	0	0	0.582419
477	931	sa-433965	sa-433965	unassigned	0.868563	0	0	0.582335
478	273	brd-k43601041	brd-k43601041	unassigned	0.868391	0	0	0.582219
479	594	chembl349641	chembl349641	unassigned	0.868388	0	0	0.582217
480	185	brd-k18822535	brd-k18822535	unassigned	0.867904	0	0	0.581893
481	359	brd-k63628486	brd-k63628486	unassigned	0.86784	0	0	0.58185
482	361	brd-k63801873	brd-k63801873	unassigned	0.867676	0	0	0.58174
483	800	mls002607716	mls002607716	unassigned	0.86752	0	0	0.581635
484	790	mls002473643	mls002473643	unassigned	0.866287	0	0	0.580809
485	827	mls003337121	mls003337121	unassigned	0.866155	0	0	0.58072
486	319	brd-k52577250	brd-k52577250	unassigned	0.865482	0	0	0.580269
487	913	sa-1920453	sa-1920453	unassigned	0.865428	0	0	0.580233
488	369	brd-k65093687	brd-k65093687	unassigned	0.865144	0	0	0.580042
489	1040	zinc9212416	zinc9212416	unassigned	0.86488	0	0	0.579865
490	970	sr-03000000952-1	sr-03000000952-1	unassigned	0.864248	0	0	0.579441
491	903	sa-1457169	sa-1457169	unassigned	0.864239	0	0	0.579435
492	159	brd-k12916986	brd-k12916986	unassigned	0.86394	0	0	0.579235
493	701	km01366	km01366	unassigned	0.863845	0	0	0.579171
494	134	brd-k06592610	brd-k06592610	unassigned	0.863245	0	0	0.578769
495	29	5-methyl-hydantoin	5-methyl-hydantoin	unassigned	0.862822	0	0	0.578485
496	108	brd-k00347903	brd-k00347903	unassigned	0.862522	0	0	0.578284
497	264	brd-k40483165	brd-k40483165	unassigned	0.862499	0	0	0.578269
498	959	smr000031368	smr000031368	unassigned	0.862203	0	0	0.57807
499	262	brd-k39878860	brd-k39878860	unassigned	0.861902	0	0	0.577869
500	35	ac1l29bh	ac1l29bh	unassigned	0.861474	0	0	0.577582
501	34	ac1l1jd6	ac1l1jd6	unassigned	0.861329	0	0	0.577484
502	772	mls001065912	mls001065912	unassigned	0.861088	0	0	0.577323
503	988	t5840683	t5840683	unassigned	0.861053	0	0	0.577299
504	110	brd-k00600835	brd-k00600835	unassigned	0.860509	0	0	0.576935
505	496	brd-m88429329	brd-m88429329	unassigned	0.860436	0	0	0.576886
506	31	6998-75-0	6998-75-0	unassigned	0.86033	0	0	0.576815
507	488	brd-k96697180	brd-k96697180	unassigned	0.860313	0	0	0.576803
508	489	brd-k98064019	brd-k98064019	unassigned	0.86023	0	0	0.576748
509	48	ac1ns4s0	ac1ns4s0	unassigned	0.859783	0	0	0.576448
510	605	cid 75031532	cid 75031532	unassigned	0.859737	0	0	0.576417
511	158	brd-k12744550-019-01-8	brd-k12744550-019-01-8	unassigned	0.859555	0	0	0.576295
512	531	chembl1476499	chembl1476499	unassigned	0.85879	0	0	0.575782
513	477	brd-k93036747	brd-k93036747	unassigned	0.858764	0	0	0.575765
514	80	arc239	arc239	unassigned	0.85837	0	0	0.575501
515	629	dmxaa (vadimezan)	dmxaa (vadimezan)	unassigned	0.858323	0	0	0.575469
516	407	brd-k76264608	brd-k76264608	unassigned	0.858157	0	0	0.575358
517	143	brd-k08078340	brd-k08078340	unassigned	0.858051	0	0	0.575287
518	971	sr-03000001970	sr-03000001970	unassigned	0.858049	0	0	0.575285
519	235	brd-k32234234	brd-k32234234	unassigned	0.858036	0	0	0.575277
520	166	brd-k14409255	brd-k14409255	unassigned	0.85773	0	0	0.575071
521	694	isoquinolinone scaffold 14	isoquinolinone scaffold 14	unassigned	0.857676	0	0	0.575035
522	547	chembl1892795	chembl1892795	unassigned	0.857618	0	0	0.574996
523	941	sc-514	sc-514	unassigned	0.85705	0	0	0.574616
524	882	rs-equol	rs-equol	unassigned	0.856663	0	0	0.574356
525	603	cid 57020413	cid 57020413	unassigned	0.856543	0	0	0.574276
526	260	brd-k39211770	brd-k39211770	unassigned	0.856541	0	0	0.574274
527	546	chembl1884008	chembl1884008	unassigned	0.856448	0	0	0.574212
528	697	ivachtin	ivachtin	unassigned	0.856041	0	0	0.573939
529	1008	triazolothiadiazine 41	triazolothiadiazine 41	unassigned	0.855858	0	0	0.573816
530	572	chembl2357862	chembl2357862	unassigned	0.855848	0	0	0.57381
531	61	acon1_002163	acon1_002163	unassigned	0.855833	0	0	0.5738
532	426	brd-k80883001	brd-k80883001	unassigned	0.855516	0	0	0.573587
533	307	brd-k51166678-019-01-3	brd-k51166678-019-01-3	unassigned	0.85531	0	0	0.573449
534	574	chembl2361061	chembl2361061	unassigned	0.855089	0	0	0.573301
535	416	brd-k78420710	brd-k78420710	unassigned	0.855026	0	0	0.573259
536	333	brd-k55896440	brd-k55896440	unassigned	0.854707	0	0	0.573045
537	6	(s r)-mefloquine	(s r)-mefloquine	unassigned	0.854635	0	0	0.572996
538	702	km04501	km04501	unassigned	0.854381	0	0	0.572826
539	527	chembl1393909	chembl1393909	unassigned	0.854159	0	0	0.572677
540	706	kuc103671	kuc103671	unassigned	0.853978	0	0	0.572556
541	562	chembl2140960	chembl2140960	unassigned	0.853962	0	0	0.572545
542	355	brd-k62919978	brd-k62919978	unassigned	0.8537	0	0	0.57237
543	250	brd-k36022244	brd-k36022244	unassigned	0.853352	0	0	0.572136
544	508	carbachol chloride	carbachol chloride	unassigned	0.853293	0	0	0.572097
545	372	brd-k65504774	brd-k65504774	unassigned	0.85311	0	0	0.571974
546	53	ac1nxrfo	ac1nxrfo	unassigned	0.852962	0	0	0.571875
547	604	cid 67066889	cid 67066889	unassigned	0.852805	0	0	0.571769
548	181	brd-k18351060	brd-k18351060	unassigned	0.851702	0	0	0.57103
549	615	crotamitex	crotamitex	unassigned	0.851587	0	0	0.570953
550	535	chembl153158	chembl153158	unassigned	0.851127	0	0	0.570644
551	411	brd-k77774562	brd-k77774562	unassigned	0.850824	0	0	0.570441
552	17	2-fluoropalmitic acid	2-fluoropalmitic acid	unassigned	0.85029	0	0	0.570083
553	1007	triazolothiadiazine 31	triazolothiadiazine 31	unassigned	0.850278	0	0	0.570075
554	340	brd-k58273050	brd-k58273050	unassigned	0.850042	0	0	0.569917
555	251	brd-k36984542	brd-k36984542	unassigned	0.849922	0	0	0.569837
556	306	brd-k50986888	brd-k50986888	unassigned	0.849531	0	0	0.569574
557	354	brd-k62473229	brd-k62473229	unassigned	0.849426	0	0	0.569504
558	960	smr000162699	smr000162699	unassigned	0.849389	0	0	0.569479
559	782	mls002264494	mls002264494	unassigned	0.849345	0	0	0.56945
560	744	methylnaltrexone (bromide)	methylnaltrexone (bromide)	unassigned	0.849281	0	0	0.569407
561	114	brd-k01490356	brd-k01490356	unassigned	0.849247	0	0	0.569384
562	481	brd-k94655951	brd-k94655951	unassigned	0.848753	0	0	0.569053
563	44	ac1ncvyc	ac1ncvyc	unassigned	0.848739	0	0	0.569043
564	957	skf-83959	skf-83959	unassigned	0.848715	0	0	0.569027
565	309	brd-k51413232	brd-k51413232	unassigned	0.848171	0	0	0.568663
566	133	brd-k06574200	brd-k06574200	unassigned	0.848104	0	0	0.568618
567	281	brd-k45845536	brd-k45845536	unassigned	0.847967	0	0	0.568526
568	394	brd-k72462994	brd-k72462994	unassigned	0.847861	0	0	0.568455
569	576	chembl2361406	chembl2361406	unassigned	0.847711	0	0	0.568354
570	240	brd-k33597548	brd-k33597548	unassigned	0.847677	0	0	0.568331
571	150	brd-k10578928	brd-k10578928	unassigned	0.846854	0	0	0.56778
572	874	pp 3	pp 3	unassigned	0.846559	0	0	0.567582
573	465	brd-k89697623	brd-k89697623	unassigned	0.846462	0	0	0.567517
574	343	brd-k59397033	brd-k59397033	unassigned	0.84637	0	0	0.567455
575	692	isocycloheximide	isocycloheximide	unassigned	0.846309	0	0	0.567414
576	267	brd-k41431262	brd-k41431262	unassigned	0.846158	0	0	0.567313
577	201	brd-k23438281	brd-k23438281	unassigned	0.846082	0	0	0.567262
578	377	brd-k68148111	brd-k68148111	unassigned	0.846076	0	0	0.567258
579	962	smr000623171	smr000623171	unassigned	0.846071	0	0	0.567255
580	698	jl-7-128	jl-7-128	unassigned	0.845785	0	0	0.567063
581	825	mls003221405	mls003221405	unassigned	0.845214	0	0	0.56668
582	851	nsc650841	nsc650841	unassigned	0.845151	0	0	0.566638
583	178	brd-k16934333	brd-k16934333	unassigned	0.844875	0	0	0.566453
584	433	brd-k82367827	brd-k82367827	unassigned	0.844833	0	0	0.566425
585	545	chembl1882023	chembl1882023	unassigned	0.844811	0	0	0.56641
586	66	alimta	alimta	unassigned	0.843972	0	0	0.565847
587	590	chembl3186032	chembl3186032	unassigned	0.84397	0	0	0.565846
588	551	chembl1970015	chembl1970015	unassigned	0.843648	0	0	0.56563
589	519	chembl1270004	chembl1270004	unassigned	0.843495	0	0	0.565527
590	245	brd-k35290760	brd-k35290760	unassigned	0.843119	0	0	0.565275
591	958	smp2_000006	smp2_000006	unassigned	0.842587	0	0	0.564919
592	797	mls002607683	mls002607683	unassigned	0.842511	0	0	0.564868
593	149	brd-k10432434	brd-k10432434	unassigned	0.841874	0	0	0.564441
594	961	smr000204704	smr000204704	unassigned	0.841796	0	0	0.564388
595	49	ac1nszmi	ac1nszmi	unassigned	0.841742	0	0	0.564352
596	791	mls002473875	mls002473875	unassigned	0.841706	0	0	0.564328
597	12	172516-45-9	172516-45-9	unassigned	0.840881	0	0	0.563775
598	344	brd-k59805090	brd-k59805090	unassigned	0.840777	0	0	0.563705
599	360	brd-k63671514	brd-k63671514	unassigned	0.840139	0	0	0.563277
600	303	brd-k50521229	brd-k50521229	unassigned	0.84009	0	0	0.563245
601	863	pf-04449913	pf-04449913	unassigned	0.839467	0	0	0.562827
602	1032	y-26763	y-26763	unassigned	0.839334	0	0	0.562738
603	860	pcl2_000405	pcl2_000405	unassigned	0.839189	0	0	0.562641
604	440	brd-k83874987	brd-k83874987	unassigned	0.838677	0	0	0.562297
605	796	mls002607677	mls002607677	unassigned	0.838089	0	0	0.561903
606	986	suga1_010064	suga1_010064	unassigned	0.837964	0	0	0.561819
607	761	mls000332706	mls000332706	unassigned	0.837786	0	0	0.5617
608	936	sa-84902	sa-84902	unassigned	0.837539	0	0	0.561534
609	769	mls001065866	mls001065866	unassigned	0.837497	0	0	0.561506
610	570	chembl2355630	chembl2355630	unassigned	0.837467	0	0	0.561486
611	282	brd-k46445327	brd-k46445327	unassigned	0.837443	0	0	0.56147
612	350	brd-k61866431	brd-k61866431	unassigned	0.837394	0	0	0.561437
613	237	brd-k32381042	brd-k32381042	unassigned	0.837275	0	0	0.561357
614	210	brd-k25388406	brd-k25388406	unassigned	0.837211	0	0	0.561314
615	346	brd-k60796852	brd-k60796852	unassigned	0.837147	0	0	0.561271
616	200	brd-k22907310	brd-k22907310	unassigned	0.837021	0	0	0.561187
617	946	schembl1675329	schembl1675329	unassigned	0.83685	0	0	0.561072
618	1036	zinc01041848	zinc01041848	unassigned	0.836184	0	0	0.560626
619	989	t6576678	t6576678	unassigned	0.83616	0	0	0.56061
620	33	9-methyl-5h-6-thia-45-diaza-chrysene 66-dioxide	9-methyl-5h-6-thia-45-diaza-chrysene 66-dioxide	unassigned	0.835867	0	0	0.560413
621	794	mls002554298	mls002554298	unassigned	0.835855	0	0	0.560405
622	753	mls-0226099.0001	mls-0226099.0001	unassigned	0.835345	0	0	0.560063
623	985	su14813	su14813	unassigned	0.835341	0	0	0.560061
624	981	stk199030	stk199030	unassigned	0.83514	0	0	0.559926
625	953	schembl5962596	schembl5962596	unassigned	0.835123	0	0	0.559914
626	567	chembl2158272	chembl2158272	unassigned	0.835006	0	0	0.559836
627	445	brd-k85088178	brd-k85088178	unassigned	0.834648	0	0	0.559596
628	516	cefozopran (hydrochloride)	cefozopran (hydrochloride)	unassigned	0.834538	0	0	0.559522
629	968	spectrum1505034	spectrum1505034	unassigned	0.834431	0	0	0.55945
630	669	gsk-923295	gsk-923295	DB06097	0.834427	0	0	0.559448
631	387	brd-k71038516	brd-k71038516	unassigned	0.834086	0	0	0.559219
632	472	brd-k91849632	brd-k91849632	unassigned	0.833976	0	0	0.559145
633	332	brd-k55767126	brd-k55767126	unassigned	0.833906	0	0	0.559098
634	652	f0919-7914	f0919-7914	unassigned	0.83387	0	0	0.559074
635	1025	vu-0415556-1	vu-0415556-1	unassigned	0.833735	0	0	0.558984
636	113	brd-k01146969	brd-k01146969	unassigned	0.833609	0	0	0.558899
637	226	brd-k30267135	brd-k30267135	unassigned	0.833152	0	0	0.558593
638	246	brd-k35429561	brd-k35429561	unassigned	0.833082	0	0	0.558546
639	859	palmitoyl carnitine	palmitoyl carnitine	unassigned	0.832682	0	0	0.558278
640	74	an-465/40934524	an-465/40934524	unassigned	0.832326	0	0	0.558039
641	224	brd-k29097491	brd-k29097491	unassigned	0.832168	0	0	0.557933
642	116	brd-k01604352	brd-k01604352	unassigned	0.832163	0	0	0.55793
643	1035	zinc00969081	zinc00969081	unassigned	0.832147	0	0	0.557919
644	13	2-(1-pyrrolidinyl)-4(3h)-quinazolinone	2-(1-pyrrolidinyl)-4(3h)-quinazolinone	unassigned	0.832124	0	0	0.557904
645	811	mls003126523	mls003126523	unassigned	0.83195	0	0	0.557787
646	795	mls002607670	mls002607670	unassigned	0.83166	0	0	0.557593
647	575	chembl2361244	chembl2361244	unassigned	0.831484	0	0	0.557475
648	818	mls003129705	mls003129705	unassigned	0.831409	0	0	0.557424
649	591	chembl3188110	chembl3188110	unassigned	0.831354	0	0	0.557387
650	830	mls005000120	mls005000120	unassigned	0.83078	0	0	0.557003
651	396	brd-k73371640-001-01-6	brd-k73371640-001-01-6	unassigned	0.830478	0	0	0.5568
652	32	79836-45-6	79836-45-6	unassigned	0.829868	0	0	0.556391
653	363	brd-k64272762	brd-k64272762	unassigned	0.829756	0	0	0.556316
654	107	brd-a96746500	brd-a96746500	unassigned	0.829624	0	0	0.556228
655	803	mls002699447	mls002699447	unassigned	0.829566	0	0	0.556189
656	255	brd-k38263412	brd-k38263412	unassigned	0.829514	0	0	0.556154
657	826	mls003221410	mls003221410	unassigned	0.829467	0	0	0.556122
658	180	brd-k18153171	brd-k18153171	unassigned	0.829379	0	0	0.556063
659	908	sa-1459187	sa-1459187	unassigned	0.829214	0	0	0.555953
660	680	ic-87114	ic-87114	unassigned	0.828986	0	0	0.5558
661	289	brd-k47535255	brd-k47535255	unassigned	0.828844	0	0	0.555705
662	758	mls000083181	mls000083181	unassigned	0.828566	0	0	0.555518
663	2	(3-isopropoxyphenyl)(1-((5-methyl-1-propyl-1h-pyrazol-4-yl)methyl)piperidin-3-yl)methanone	(3-isopropoxyphenyl)(1-((5-methyl-1-propyl-1h-pyrazol-4-yl)methyl)piperidin-3-yl)methanone	unassigned	0.828498	0	0	0.555473
664	410	brd-k77007746	brd-k77007746	unassigned	0.828121	0	0	0.55522
665	124	brd-k03373364	brd-k03373364	unassigned	0.827992	0	0	0.555133
666	912	sa-1919875	sa-1919875	unassigned	0.827183	0	0	0.554591
667	921	sa-242443	sa-242443	unassigned	0.827108	0	0	0.554541
668	458	brd-k87536251	brd-k87536251	unassigned	0.826923	0	0	0.554417
669	54	ac1o9atu	ac1o9atu	unassigned	0.826873	0	0	0.554383
670	675	hg6-64-1	hg6-64-1	unassigned	0.825803	0	0	0.553666
671	889	rotundine	rotundine	unassigned	0.825673	0	0	0.553579
672	261	brd-k39703302	brd-k39703302	unassigned	0.8255	0	0	0.553463
673	558	chembl2137726	chembl2137726	unassigned	0.825482	0	0	0.553451
674	714	l-161982	l-161982	unassigned	0.825478	0	0	0.553448
675	810	mls003126520	mls003126520	unassigned	0.825384	0	0	0.553385
676	207	brd-k24754728	brd-k24754728	unassigned	0.825159	0	0	0.553234
677	131	brd-k06188347	brd-k06188347	unassigned	0.824753	0	0	0.552962
678	771	mls001065872	mls001065872	unassigned	0.824624	0	0	0.552875
679	390	brd-k71498541	brd-k71498541	unassigned	0.824368	0	0	0.552704
680	173	brd-k16046246	brd-k16046246	unassigned	0.824124	0	0	0.55254
681	972	sr-95531	sr-95531	unassigned	0.823946	0	0	0.552421
682	83	asn 05548389	asn 05548389	unassigned	0.823887	0	0	0.552381
683	252	brd-k37407046	brd-k37407046	unassigned	0.823793	0	0	0.552318
684	667	gp 2a	gp 2a	unassigned	0.823751	0	0	0.55229
685	18	2345-tetramethoxystilbene	2345-tetramethoxystilbene	unassigned	0.823445	0	0	0.552085
686	16	2-chloroadenosine	2-chloroadenosine	unassigned	0.823363	0	0	0.55203
687	992	tcmdc-125843	tcmdc-125843	unassigned	0.823276	0	0	0.551972
688	36	ac1ldjyq	ac1ldjyq	unassigned	0.822941	0	0	0.551747
689	209	brd-k25257305	brd-k25257305	unassigned	0.822178	0	0	0.551235
690	447	brd-k85411199	brd-k85411199	unassigned	0.822102	0	0	0.551184
691	616	cx-4945 (silmitasertib)	cx-4945 (silmitasertib)	unassigned	0.822003	0	0	0.551118
692	331	brd-k55749829	brd-k55749829	unassigned	0.821817	0	0	0.550993
693	767	mls001065841	mls001065841	unassigned	0.821813	0	0	0.550991
694	218	brd-k26799408	brd-k26799408	unassigned	0.821229	0	0	0.550599
695	414	brd-k78094112	brd-k78094112	unassigned	0.821181	0	0	0.550567
696	103	bjm-af-64	bjm-af-64	unassigned	0.821134	0	0	0.550535
697	253	brd-k37618507	brd-k37618507	unassigned	0.82111	0	0	0.550519
698	7	1-(phenylsulfonyl)-1h-benzimidazol-2-amine	1-(phenylsulfonyl)-1h-benzimidazol-2-amine	unassigned	0.821025	0	0	0.550462
699	228	brd-k30640165	brd-k30640165	unassigned	0.821	0	0	0.550446
700	560	chembl2138369	chembl2138369	unassigned	0.820459	0	0	0.550083
701	212	brd-k25755601	brd-k25755601	unassigned	0.820322	0	0	0.549991
702	937	sa-85377	sa-85377	unassigned	0.820295	0	0	0.549973
703	842	naabak	naabak	unassigned	0.820198	0	0	0.549908
704	778	mls002264405	mls002264405	unassigned	0.819997	0	0	0.549773
705	712	kuc107191n	kuc107191n	unassigned	0.819609	0	0	0.549513
706	582	chembl287327	chembl287327	unassigned	0.81943	0	0	0.549393
707	614	cpd000469235	cpd000469235	unassigned	0.819327	0	0	0.549324
708	140	brd-k07493900	brd-k07493900	unassigned	0.819308	0	0	0.549311
709	770	mls001065871	mls001065871	unassigned	0.819292	0	0	0.5493
710	275	brd-k44316554	brd-k44316554	unassigned	0.81927	0	0	0.549286
711	194	brd-k21953167	brd-k21953167	unassigned	0.81907	0	0	0.549152
712	949	schembl2554014	schembl2554014	unassigned	0.818871	0	0	0.549018
713	568	chembl2158275	chembl2158275	unassigned	0.818798	0	0	0.548969
714	980	stk111867	stk111867	unassigned	0.818298	0	0	0.548634
715	789	mls002473642	mls002473642	unassigned	0.818163	0	0	0.548543
716	759	mls000083313	mls000083313	unassigned	0.817856	0	0	0.548338
717	491	brd-k99017327	brd-k99017327	unassigned	0.817463	0	0	0.548074
718	869	phnfxxzekwqhdx-uhfffaoysa-n	phnfxxzekwqhdx-uhfffaoysa-n	unassigned	0.817439	0	0	0.548058
719	310	brd-k51579715	brd-k51579715	unassigned	0.817167	0	0	0.547876
720	917	sa-1937536	sa-1937536	unassigned	0.817157	0	0	0.547869
721	487	brd-k96543798-001-02-1	brd-k96543798-001-02-1	unassigned	0.816968	0	0	0.547742
722	486	brd-k96408604	brd-k96408604	unassigned	0.816823	0	0	0.547645
723	383	brd-k70153099	brd-k70153099	unassigned	0.816793	0	0	0.547625
724	183	brd-k18480277	brd-k18480277	unassigned	0.816365	0	0	0.547338
725	731	maybridge4_002839	maybridge4_002839	unassigned	0.815995	0	0	0.54709
726	280	brd-k45253154-001-01-9	brd-k45253154-001-01-9	unassigned	0.815843	0	0	0.546988
727	815	mls003128867	mls003128867	unassigned	0.815792	0	0	0.546954
728	553	chembl2048846	chembl2048846	unassigned	0.815597	0	0	0.546823
729	973	st005177	st005177	unassigned	0.815356	0	0	0.546661
730	786	mls002471788	mls002471788	unassigned	0.81529	0	0	0.546617
731	28	5-(6-aminopurin-9-yl)-2-methyltetrahydrofuran-3-ol	5-(6-aminopurin-9-yl)-2-methyltetrahydrofuran-3-ol	unassigned	0.814974	0	0	0.546405
732	249	brd-k35613686	brd-k35613686	unassigned	0.814934	0	0	0.546379
733	367	brd-k65003634	brd-k65003634	unassigned	0.814931	0	0	0.546377
734	861	pd123319	pd123319	unassigned	0.814708	0	0	0.546227
735	284	brd-k46562045	brd-k46562045	unassigned	0.814505	0	0	0.546091
736	8	10-methylphenothiazin-3-amine	10-methylphenothiazin-3-amine	unassigned	0.814389	0	0	0.546013
737	130	brd-k05690403	brd-k05690403	unassigned	0.814103	0	0	0.545821
738	154	brd-k11792293	brd-k11792293	unassigned	0.814068	0	0	0.545798
739	398	brd-k74504761	brd-k74504761	unassigned	0.814015	0	0	0.545762
740	248	brd-k35468072	brd-k35468072	unassigned	0.813631	0	0	0.545505
741	397	brd-k73928524	brd-k73928524	unassigned	0.813552	0	0	0.545452
742	890	rs 67506	rs 67506	unassigned	0.813114	0	0	0.545158
743	969	spox1_001033	spox1_001033	unassigned	0.813031	0	0	0.545103
744	386	brd-k70852733	brd-k70852733	unassigned	0.813	0	0	0.545082
745	202	brd-k23802982	brd-k23802982	unassigned	0.812758	0	0	0.54492
746	719	lbh-589	lbh-589	unassigned	0.81275	0	0	0.544914
747	375	brd-k67433929	brd-k67433929	unassigned	0.812243	0	0	0.544574
748	128	brd-k04718515	brd-k04718515	unassigned	0.811716	0	0	0.544221
749	345	brd-k59850506-001-01-0	brd-k59850506-001-01-0	unassigned	0.811538	0	0	0.544102
750	427	brd-k80926963	brd-k80926963	unassigned	0.811383	0	0	0.543998
751	895	sa-1455822	sa-1455822	unassigned	0.811217	0	0	0.543886
752	125	brd-k04574057	brd-k04574057	unassigned	0.811077	0	0	0.543793
753	231	brd-k31931379	brd-k31931379	unassigned	0.811044	0	0	0.54377
754	76	anidulafungin	anidulafungin	DB00362	0.894337	0	-0.166667	0.543743
755	404	brd-k75725875	brd-k75725875	unassigned	0.810726	0	0	0.543557
756	544	chembl1880923	chembl1880923	unassigned	0.810668	0	0	0.543518
757	768	mls001065863	mls001065863	unassigned	0.81058	0	0	0.543459
758	376	brd-k67502058	brd-k67502058	unassigned	0.810432	0	0	0.54336
759	263	brd-k40160468	brd-k40160468	unassigned	0.810283	0	0	0.54326
760	408	brd-k76582515	brd-k76582515	unassigned	0.810273	0	0	0.543254
761	444	brd-k84879982	brd-k84879982	unassigned	0.810016	0	0	0.543081
762	892	sa-102607	sa-102607	unassigned	0.809794	0	0	0.542932
763	129	brd-k05001416	brd-k05001416	unassigned	0.809778	0	0	0.542922
764	492	brd-k99447056	brd-k99447056	unassigned	0.809687	0	0	0.542861
765	1037	zinc01207723	zinc01207723	unassigned	0.809453	0	0	0.542704
766	910	sa-1459975	sa-1459975	unassigned	0.809427	0	0	0.542686
767	184	brd-k18641148	brd-k18641148	unassigned	0.809086	0	0	0.542458
768	174	brd-k16360094	brd-k16360094	unassigned	0.808981	0	0	0.542387
769	316	brd-k52111234	brd-k52111234	unassigned	0.808955	0	0	0.54237
770	381	brd-k69142462	brd-k69142462	unassigned	0.808885	0	0	0.542323
771	388	brd-k71059148	brd-k71059148	unassigned	0.808719	0	0	0.542212
772	270	brd-k42241928	brd-k42241928	unassigned	0.808328	0	0	0.54195
773	750	ml120	ml120	unassigned	0.808306	0	0	0.541935
774	238	brd-k32885145	brd-k32885145	unassigned	0.808213	0	0	0.541872
775	836	n-(p-aminophenethyl)spiperone	n-(p-aminophenethyl)spiperone	unassigned	0.808094	0	0	0.541793
776	30	5807-14-7	5807-14-7	unassigned	0.807667	0	0	0.541506
777	9	127408-30-4	127408-30-4	unassigned	0.807257	0	0	0.541231
778	462	brd-k88844437	brd-k88844437	unassigned	0.807232	0	0	0.541215
779	451	brd-k85751793	brd-k85751793	unassigned	0.807226	0	0	0.541211
780	906	sa-1457992	sa-1457992	unassigned	0.807227	0	0	0.541211
781	406	brd-k75972810	brd-k75972810	unassigned	0.807102	0	0	0.541128
782	536	chembl1531873	chembl1531873	unassigned	0.806855	0	0	0.540962
783	480	brd-k94064112	brd-k94064112	unassigned	0.806642	0	0	0.540819
784	290	brd-k47950966	brd-k47950966	unassigned	0.806516	0	0	0.540735
785	499	broad-sai-609	broad-sai-609	unassigned	0.806393	0	0	0.540652
786	321	brd-k53390234	brd-k53390234	unassigned	0.806335	0	0	0.540613
787	239	brd-k33066317	brd-k33066317	unassigned	0.806223	0	0	0.540538
788	27	4-iodo-6-phenylpyrimidine	4-iodo-6-phenylpyrimidine	unassigned	0.80615	0	0	0.540489
789	1027	vu0420363-1	vu0420363-1	unassigned	0.806116	0	0	0.540466
790	665	ginkgolide b	ginkgolide b	unassigned	0.805947	0	0	0.540353
791	592	chembl3188944	chembl3188944	unassigned	0.80568	0	0	0.540174
792	569	chembl2355441	chembl2355441	unassigned	0.805536	0	0	0.540078
793	463	brd-k88934376	brd-k88934376	unassigned	0.805512	0	0	0.540062
794	846	ncgc00170203-01	ncgc00170203-01	unassigned	0.805429	0	0	0.540006
795	109	brd-k00596555	brd-k00596555	unassigned	0.805237	0	0	0.539877
796	420	brd-k78787424	brd-k78787424	unassigned	0.804841	0	0	0.539612
797	528	chembl1394132	chembl1394132	unassigned	0.804717	0	0	0.539528
798	313	brd-k51844455	brd-k51844455	unassigned	0.804645	0	0	0.53948
799	50	ac1nuqqy	ac1nuqqy	unassigned	0.804446	0	0	0.539347
800	627	dm-55-3	dm-55-3	unassigned	0.804396	0	0	0.539313
801	220	brd-k27711805	brd-k27711805	unassigned	0.804355	0	0	0.539286
802	20	22862-76-6	22862-76-6	unassigned	0.804193	0	0	0.539177
803	339	brd-k58052247	brd-k58052247	unassigned	0.803809	0	0	0.53892
804	699	jnj-16259685	jnj-16259685	unassigned	0.80369	0	0	0.53884
805	585	chembl3183038	chembl3183038	unassigned	0.803554	0	0	0.538749
806	188	brd-k19729667	brd-k19729667	unassigned	0.803439	0	0	0.538672
807	651	f0012-0289	f0012-0289	unassigned	0.803305	0	0	0.538582
808	577	chembl2362330	chembl2362330	unassigned	0.803135	0	0	0.538468
809	852	om137	om137	unassigned	0.802978	0	0	0.538363
810	287	brd-k47203692	brd-k47203692	unassigned	0.802789	0	0	0.538236
811	435	brd-k83183082	brd-k83183082	unassigned	0.802675	0	0	0.538159
812	14	2-(2-aminoethyl)pyridine	2-(2-aminoethyl)pyridine	unassigned	0.802665	0	0	0.538153
813	342	brd-k59261651	brd-k59261651	unassigned	0.802395	0	0	0.537972
814	356	brd-k63301075	brd-k63301075	unassigned	0.802006	0	0	0.537711
815	914	sa-1920687	sa-1920687	unassigned	0.801988	0	0	0.537699
816	314	brd-k51849212	brd-k51849212	unassigned	0.801967	0	0	0.537685
817	402	brd-k75264577	brd-k75264577	unassigned	0.801323	0	0	0.537253
818	374	brd-k66198023-237-01-9	brd-k66198023-237-01-9	unassigned	0.80092	0	0	0.536983
819	437	brd-k83498497	brd-k83498497	unassigned	0.800877	0	0	0.536954
820	947	schembl1675332	schembl1675332	unassigned	0.800831	0	0	0.536923
821	357	brd-k63366817	brd-k63366817	unassigned	0.800663	0	0	0.53681
822	693	isogedunin	isogedunin	unassigned	0.800615	0	0	0.536778
823	608	cis-platin	cis-platin	unassigned	0.800539	0	0	0.536727
824	549	chembl1923808	chembl1923808	unassigned	0.800465	0	0	0.536678
825	379	brd-k68780601-001-01-2	brd-k68780601-001-01-2	unassigned	0.800055	0	0	0.536403
826	824	mls003179190	mls003179190	unassigned	0.799816	0	0	0.536243
827	429	brd-k81527737	brd-k81527737	unassigned	0.798858	0	0	0.5356
828	589	chembl3185154	chembl3185154	unassigned	0.798814	0	0	0.535571
829	439	brd-k83727172	brd-k83727172	unassigned	0.798617	0	0	0.535439
830	179	brd-k17339982	brd-k17339982	unassigned	0.798526	0	0	0.535378
831	51	ac1nveur	ac1nveur	unassigned	0.797748	0	0	0.534856
832	532	chembl1511856	chembl1511856	unassigned	0.797551	0	0	0.534724
833	461	brd-k88114291	brd-k88114291	unassigned	0.797403	0	0	0.534625
834	919	sa-1939079	sa-1939079	unassigned	0.797133	0	0	0.534444
835	595	chembl461622	chembl461622	unassigned	0.796676	0	0	0.534137
836	521	chembl1270220	chembl1270220	unassigned	0.79666	0	0	0.534127
837	455	brd-k87286000	brd-k87286000	unassigned	0.796547	0	0	0.534051
838	177	brd-k16826857	brd-k16826857	unassigned	0.796075	0	0	0.533734
839	432	brd-k82226238	brd-k82226238	unassigned	0.795856	0	0	0.533588
840	112	brd-k01006500	brd-k01006500	unassigned	0.795398	0	0	0.533281
841	773	mls001065913	mls001065913	unassigned	0.795223	0	0	0.533163
842	384	brd-k70647219	brd-k70647219	unassigned	0.795052	0	0	0.533049
843	977	st50903421	st50903421	unassigned	0.794808	0	0	0.532885
844	294	brd-k48724570	brd-k48724570	unassigned	0.794769	0	0	0.532859
845	297	brd-k49452151	brd-k49452151	unassigned	0.794726	0	0	0.53283
846	966	spectrum_000080	spectrum_000080	unassigned	0.794658	0	0	0.532784
847	392	brd-k72318460	brd-k72318460	unassigned	0.794506	0	0	0.532682
848	580	chembl2362635	chembl2362635	unassigned	0.794297	0	0	0.532542
849	450	brd-k85699864	brd-k85699864	unassigned	0.794136	0	0	0.532434
850	400	brd-k75034919	brd-k75034919	unassigned	0.794105	0	0	0.532414
851	565	chembl2144686	chembl2144686	unassigned	0.793897	0	0	0.532274
852	470	brd-k91633589	brd-k91633589	unassigned	0.793853	0	0	0.532245
853	520	chembl1270113	chembl1270113	unassigned	0.793816	0	0	0.53222
854	950	schembl2554399	schembl2554399	unassigned	0.793699	0	0	0.532141
855	541	chembl1705549	chembl1705549	unassigned	0.793186	0	0	0.531797
856	271	brd-k42943439	brd-k42943439	unassigned	0.793014	0	0	0.531682
857	1026	vu0413807-2	vu0413807-2	unassigned	0.792512	0	0	0.531346
858	37	ac1lhzkn	ac1lhzkn	unassigned	0.792419	0	0	0.531283
859	938	san1_009051	san1_009051	unassigned	0.791949	0	0	0.530968
860	215	brd-k26511533	brd-k26511533	unassigned	0.791805	0	0	0.530872
861	552	chembl1991045	chembl1991045	unassigned	0.791643	0	0	0.530763
862	911	sa-1463838	sa-1463838	unassigned	0.791576	0	0	0.530718
863	900	sa-1456625	sa-1456625	unassigned	0.791413	0	0	0.530609
864	586	chembl3184317	chembl3184317	unassigned	0.791258	0	0	0.530505
865	845	ncgc00012852	ncgc00012852	unassigned	0.791188	0	0	0.530458
866	403	brd-k75416754	brd-k75416754	unassigned	0.790879	0	0	0.530251
867	940	sb 205384	sb 205384	unassigned	0.790794	0	0	0.530194
868	192	brd-k20718732	brd-k20718732	unassigned	0.790582	0	0	0.530052
869	137	brd-k07004447	brd-k07004447	unassigned	0.790457	0	0	0.529968
870	530	chembl1436585	chembl1436585	unassigned	0.790103	0	0	0.52973
871	793	mls002477154	mls002477154	unassigned	0.790077	0	0	0.529713
872	365	brd-k64326023	brd-k64326023	unassigned	0.789498	0	0	0.529325
873	278	brd-k45056194	brd-k45056194	unassigned	0.789478	0	0	0.529311
874	243	brd-k34639619-001-01-1	brd-k34639619-001-01-1	unassigned	0.789355	0	0	0.529229
875	909	sa-1459714	sa-1459714	unassigned	0.789128	0	0	0.529077
876	229	brd-k30953566	brd-k30953566	unassigned	0.788919	0	0	0.528937
877	534	chembl1521956	chembl1521956	unassigned	0.788757	0	0	0.528828
878	39	ac1me2to	ac1me2to	unassigned	0.7887	0	0	0.52879
879	464	brd-k89000385	brd-k89000385	unassigned	0.788601	0	0	0.528723
880	729	ly83583	ly83583	unassigned	0.788242	0	0	0.528483
881	653	f1298-0937	f1298-0937	unassigned	0.788217	0	0	0.528466
882	335	brd-k57104759	brd-k57104759	unassigned	0.788139	0	0	0.528414
883	326	brd-k54729370	brd-k54729370	unassigned	0.788135	0	0	0.528411
884	42	ac1mqiyx	ac1mqiyx	unassigned	0.788021	0	0	0.528335
885	358	brd-k63375110	brd-k63375110	unassigned	0.788017	0	0	0.528332
886	784	mls002415570	mls002415570	unassigned	0.787957	0	0	0.528292
887	147	brd-k10006632	brd-k10006632	unassigned	0.787783	0	0	0.528175
888	822	mls003178536	mls003178536	unassigned	0.787737	0	0	0.528144
889	327	brd-k54964414	brd-k54964414	unassigned	0.787594	0	0	0.528048
890	295	brd-k48835133	brd-k48835133	unassigned	0.787539	0	0	0.528011
891	24	332874-04-1	332874-04-1	unassigned	0.78743	0	0	0.527938
892	820	mls003130320	mls003130320	unassigned	0.787324	0	0	0.527867
893	62	acon1_002471	acon1_002471	unassigned	0.787241	0	0	0.527812
894	428	brd-k81123598	brd-k81123598	unassigned	0.787202	0	0	0.527785
895	711	kuc104224	kuc104224	unassigned	0.787166	0	0	0.527761
896	948	schembl16980376	schembl16980376	unassigned	0.786726	0	0	0.527466
897	478	brd-k93610587	brd-k93610587	unassigned	0.786721	0	0	0.527463
898	493	brd-k99517495	brd-k99517495	unassigned	0.786318	0	0	0.527193
899	974	st012525	st012525	unassigned	0.78615	0	0	0.52708
900	221	brd-k27961885	brd-k27961885	unassigned	0.785858	0	0	0.526884
901	189	brd-k20178228	brd-k20178228	unassigned	0.785807	0	0	0.52685
902	658	fpa1_000240	fpa1_000240	unassigned	0.785764	0	0	0.526821
903	162	brd-k13468108	brd-k13468108	unassigned	0.785558	0	0	0.526683
904	380	brd-k69096174	brd-k69096174	unassigned	0.785401	0	0	0.526578
905	922	sa-242939	sa-242939	unassigned	0.78538	0	0	0.526564
906	317	brd-k52207968	brd-k52207968	unassigned	0.785253	0	0	0.526479
907	382	brd-k69332942	brd-k69332942	unassigned	0.78489	0	0	0.526235
908	104	bms-707035	bms-707035	unassigned	0.78474	0	0	0.526135
909	265	brd-k40603797	brd-k40603797	unassigned	0.78474	0	0	0.526135
910	899	sa-1456576	sa-1456576	unassigned	0.7846	0	0	0.526041
911	498	broad-sai-370	broad-sai-370	unassigned	0.784415	0	0	0.525917
912	904	sa-1457188	sa-1457188	unassigned	0.78423	0	0	0.525793
913	141	brd-k07572455	brd-k07572455	unassigned	0.783695	0	0	0.525434
914	373	brd-k66187495	brd-k66187495	unassigned	0.783437	0	0	0.525261
915	99	bg-1010	bg-1010	unassigned	0.783325	0	0	0.525186
916	1039	zinc03977983	zinc03977983	unassigned	0.783311	0	0	0.525177
917	835	n-(4-methoxyphenyl)-1-phenyl-1h-pyrazol-3-amine	n-(4-methoxyphenyl)-1-phenyl-1h-pyrazol-3-amine	unassigned	0.782936	0	0	0.524925
918	736	megxp0_001444	megxp0_001444	unassigned	0.782884	0	0	0.52489
[truncated: 123 more rows]

## Sheet: Table7
Group 2 iLINCS
[truncated: 913 more rows]

## Sheet: Table8
Group 3 iLINCS
[truncated: 813 more rows]

## Sheet: Table9
Group 4 iLINCS
[truncated: 443 more rows]

## Sheet: Table10
Group 5 iLINCS
[truncated: 354 more rows]

[truncated: 5 more sheets: Table11, Table12, Table13, Table14, Table15]
